# Supplementary material for: A sense-antisense RNA interaction promotes breast cancer metastasis via regulation of NQO1 expression
Source: Nat Cancer. 2023 May 11;4(5):682–98. doi: 10.1038/s43018-023-00554-7 (PMC10212767; doi:10.1038/s43018-023-00554-7)
Supplement: Supplementary file 2 — Supplementary Tables 1–4. Table 1: KD-OE oligonucleotides. Table 2: RT–qPCR primers. Table 3: RACE primers. Table 4: smFISH probes [file 43018_2023_554_MOESM2_ESM.xlsx]

## Sheet: Supplementary Table 1
Name	Sequence
NQO1 shRNA 1	GATTACTATCATGGCATATAA
NQO1 shRNA 2	CGAGTCTGTTCTGGCTTATAA
NQO1 CRISPRi guide 1	GGCTCCGGCTGCAACCTTGT
NQO1 CRISPRi guide 2	GGGCGACCCTGGCCGGAACT
NQO1-AS CRISPRi guide 1	GATATTGCAGATGTACGGTG
NQO1-AS CRISPRi guide 2	GATGTACGGTGTGGATTTAT
HNRNPC CRISPRi guide 1	GGAGGGCCCGGTTAGTTAGG
HNRNPC CRISPRi guide 2	GCCAGGTTAAACCTATACAG
NQO1 CRISPRa guide	GCACCCGCCGGAGCAACTGG
NQO1-AS CRISPRa guide	CATATTGCAGATGTACGGTG
NQO1-AS overexpression	GCAATGATAAAGAAAATAACCTTCTGAAAATTTGTATAGATCAGAAATAAAGTATTTTTTGTGGAAGACTATTTTTAAGTATTGAAGGTACTATTTCCTTTCTTGAATTCATATTGCAGATGTACGGTGTGGATTTATTGGTTTATCTCTGCAAACCTTAAAGTAGAAGATTGCAAGGGCCAGGTGTGGTGGATCACGCCTGTAATCCCAGCACTTTGGGAGGCTGAGGTAGGCGGATCACCTGAGGTCAGGAGTTTGAGACCAGCCTGGCCAACATGGTGAAACGCCGTCTCTACTAAAAATACAAAAATTAGTCAGGCATGATGGCAGGCGCCTGTCATCCCAGCTACTAGGGAGGCTGAGGCAGGAGAATTGCTGGAACCTGGGAGGCAGAGGTTG…
CTCF siRNA 1	HSC.RNAI.N006565.12.1
CTCF siRNA 2	HSC.RNAI.N006565.12.2
HNRNPA2B1 siRNA	hs.Ri.HNRNPA2B1.13
NQO1-AS Gapmer 1 (Exiqon)	ACTCTTGGTCAGCTTT
NQO1-AS Gapmer 2 (Exiqon)	GTTAGCCATCTAATGC

## Sheet: Supplementary Table 2
Name	Sequence
HPRT1_qPCR_F	TGCTGAGGATTTGGAAAGGG
HPRT1_qPCR_R	ACAGAGGGCTACAATGTGATG
NQO1_qPCR_F	GAAGAGCACTGATCGTACTGGC
NQO1_qPCR_R	GGATACTGAAAGTTCGCAGGG
NQO1-pA_qPCR_F	AGGCTTCCCTGACTTGCTTTAGTTT
NQO1-pA_qPCR_R	TCTTTCTACATCTTTCCCTAAGTGGCCTCT
pre-NQO1_qPCR_F	TGACTTACCTCTCTGTGCTTTC
pre-NQO1_qPCR_R	TCTTCCATCCTTCCAGGATTTG
T7 oligodT RT	ATGCCATAATACGACTCACTATAGGGAGAAGTACTTTTTTTTTTTTTTT
T7_qPCR_R	TAATACGACTCACTATAGGGAGA
NQO1_short_pA_F	GGCTTCCCTGACTTGCTTTA
NQO1_long_pA_F	GCTGGGTGTTTCAGTTTGA
NQO1-AS_RT	AAGACTGAATCTACCTGCCCTAAG
NQO1-AS_qPCR_F	AAGCTGACCAAGAGTGGTAC
NQO1-AS_qPCR_R	TGCCCTAAGGGACTTAACTTG
A2B1_qPCR_F	ATTGATGGGAGAGTAGTTGAGCC
A2B1_qPCR_R	AATTCCGCCAACAAACAGCTT
CTCF_qPCR_F	ATGTGCGATTACGCCAGTGTA
CTCF_qPCR_R	TGAAACGGACGCTCTCCAGTA
NQO1_3utr_RT	CAATAAATCCACACCGTACATC
NQO1_lig_R	AATTCAAGAAAGGAAATAGTACC
NQO1_lig_F	GCTAAACTGATGACTTACTATG

## Sheet: Supplementary Table 3
Name	Sequence
5'_RACE_1	GTGACTGGAGTTCAGACGTGTGCTCTTCCGATCTCCACACCTGGCCCTTGCAATCTTCTAC
5'_RACE_2	TCTTTCCCTACACGACGCTCTTCCGATCTAAGCAGTGGTATCAACGCAGAGT
3'_RACE_1	GTGACTGGAGTTCAGACGTGTGCTCTTCCGATCTGCAGATGTACGGTGTGGATTTATTGG
3'_RACE_2	TCTTTCCCTACACGACGCTCTTCCGATCTTTTTTTTTTTTTTTTTTTVN

## Sheet: Supplementary Table 4
Name	Sequence
NQO1_sense_1	tcggattttggttatatgcc
NQO1_sense_2	ctacatctttccctaagtgg
NQO1_sense_3	gaacatttttctagcatctt
NQO1_sense_4	ttaaattgtgtagatgcctt
NQO1_sense_5	ccctaaaactttagccctaa
NQO1_sense_6	agttgaatgatacctagcca
NQO1_sense_7	ccttctgccataaactacag
NQO1_sense_8	tgatccaaaaatgcacgaat
NQO1_sense_9	atcataagaatcagttaaaa
NQO1_sense_10	catcccatagtaagtcatca
NQO1_sense_11	caaggtcatgggactggacc
NQO1_sense_12	tctaggtttacaattgtacc
NQO1_sense_13	tatgccaaaactgttcacca
NQO1_sense_14	gtggaatgagatgacttcca
NQO1_sense_15	gttttatcatattctccttg
NQO1_sense_16	aatgcaccacaagagggcag
NQO1_sense_17	tcatttctcatctcttcttt
NQO1_sense_18	atttttcaggcaaccttttc
NQO1_sense_19	gcaagtaagaggctgtctcc
NQO1_sense_20	tccaatcccttcattttctt
NQO1_sense_21	taaaggaggttttccagctc
NQO1_sense_22	agagcaaaaaccaccagtgc
NQO1_sense_23	cagctattgtggatactgtc
NQO1_sense_24	tcaaactgaaacacccagcc
NQO1_sense_25	ttgcagtgaagatgaaggca
NQO1_sense_26	gtgggtctgtagaaatgaat
NQO1_antisense_1	tattttctttatcattgc
NQO1_antisense_2	atacaaattttcagaagg
NQO1_antisense_3	aatactttatttctgatc
NQO1_antisense_4	aaaatagtcttccacaaa
NQO1_antisense_5	atagtaccttcaatactt
NQO1_antisense_6	tatgaattcaagaaagga
NQO1_antisense_7	tccacaccgtacatctgc
NQO1_antisense_8	gcagagataaaccaataa
NQO1_antisense_9	atcttctactttaaggtt
NQO1_antisense_10	accacacctggcccttgc
NQO1_antisense_11	gggattacaggcgtgatc
NQO1_antisense_12	gttccagcaattctcctg
NQO1_antisense_13	tgaagcagtcttgctctg
NQO1_antisense_14	gtcatctacttttttttt
NQO1_antisense_15	aaatctcttctttgctgc
NQO1_antisense_16	accttgaaaggaagagct
NQO1_antisense_17	gtttatatacagtacaca
NQO1_antisense_18	ctcttggtcagcttttgt
NQO1_antisense_19	atgcctagcacaagtacc
NQO1_antisense_20	ttacaaagcagttactaa
NQO1_antisense_21	tgatatttcttgctttca
NQO1_antisense_22	gccatctaatgcttgttt
NQO1_antisense_23	ttaacttgtttggtagtt
NQO1_antisense_24	tctacctgccctaaggga
NQO1_antisense_25	agagaaggaaaagactga
