# Supplementary material for: A sense-antisense RNA interaction promotes breast cancer metastasis via regulation of NQO1 expression
Source: Nat Cancer. 2023 May 11;4(5):682–98. doi: 10.1038/s43018-023-00554-7 (PMC10212767; doi:10.1038/s43018-023-00554-7)
Supplement: Source Data Fig. 1 — Statistical source data. [file 43018_2023_554_MOESM3_ESM.xlsx]

## Sheet: Fig 1d
NQO1-AS		NQO1-AS				NQO1-AS	DCt	DDCt	RQ
MDA-Par	1	30.965	31.003	30.949	30.936	30.963	3.291	0.001	0.999
	2	30.99	30.975	31.077	31.179	31.055	3.411	0.121	0.919
	3	30.479	30.648	30.462	30.57	30.54	3.167	-0.122	1.088
MDA-LM2	1	26.785	26.806	26.715	26.856	26.791	-1.131	-4.422	21.438
	2	26.998	26.997	27.032	26.984	27.003	-0.753	-4.043	16.487
	3	27.424	27.33	27.556	27.415	27.431	-0.652	-3.943	15.382
NQO1		NQO1				NQO1-AS	DCt	DDCt	RQ
MDA-Par	1	26.596	26.543	26.553	26.601	26.573	-1.098	-0.185	1.137
	2	26.817	26.716	26.889	26.875	26.824	-0.819	0.093	0.937
	3	26.546	26.598	26.49	26.572	26.551	-0.82	0.092	0.938
MDA-LM2	1	24.739	24.775	24.678	24.63	24.705	-3.217	-2.304	4.939
	2	24.416	24.434	24.422	24.481	24.438	-3.317	-2.404	5.295
	3	25.002	25.005	24.987	NA	24.998	-3.086	-2.173	4.511

## Sheet: Fig 1f
	MDA-Par	MDA-LM2
NQO1 decay rate	0.0552889	0.0188924
	0.0876337	0.0271949
	0.0757523	0.0227998
	0.121621	0.028065

## Sheet: Fig 1g
	exp	bio-rep	tech-reps				NQO1	DCt	DDCt	RQ
CTRL	1	1	23.026	23.1104	23.0312	23.0529	23.0552	-11.1533	0.0747471	0.949509
	1	2	23.783	23.9469	23.9403	23.9481	23.9048	-11.041	0.187023	0.878417
	1	3	23.259	23.3151	23.325	23.32	23.3049	-11.4898	-0.26177	1.19895
Gapmer	1	1	24.3365	24.4192	24.4302	24.3368	24.3807	-11.0072	0.220803	0.858087
	1	2	24.7643	24.7622	24.8694	24.7757	24.7929	-10.7842	0.443797	0.735197
	1	3	24.8054	24.7593	24.8557	24.611	24.7579	-10.5709	0.657158	0.634126
CTRL	2	1	24.9471	24.9367	24.9637	24.9268	24.9436	-9.04283	0.080736	0.945575
	2	2	25.7532	25.7897	25.7893	25.9534	25.8214	-8.94797	0.175591	0.885405
	2	3	25.108	25.1894	25.1621	25.1442	25.1509	-9.37989	-0.256327	1.19443
Gapmer	2	1	26.7717	26.7148	26.8363	26.8198	26.7857	-8.40253	0.721031	0.606664
	2	2	27.3224	27.4272	27.3115	27.2854	27.3366	-8.3297	0.79386	0.576799
	2	3	27.1148	27.0899	27.1441	27.1092	27.1145	-7.90077	1.22279	0.428452
	bio-rep	tech-reps				NQO1	DCt	DDCt	RQ
gCTRL	1	23.6212	23.5604	23.615	23.5099	23.5766	1.17644	0.0311599	0.978633
	2	23.7068	23.5181	23.6006	23.3699	23.5488	1.15172	0.00644207	0.995545
	3	23.6334	23.6762	23.6296	23.6996	23.6597	1.10767	-0.0376019	1.02641
gNQO1-AS-1	1	25.6949	25.8183	25.8083	25.7623	25.771	1.88364	0.73836	0.59942
	2	27.2751	27.113	27.3216	27.1778	27.2219	3.26578	2.12051	0.229966
	3	26.1431	26.1179	26.2266	26.0979	26.1464	1.95948	0.814201	0.568723
gNQO1-AS-2	1	24.8552	24.6445	24.9645	24.4324	24.7241	1.59598	0.4507	0.731688
	2	24.3531	24.1725	24.3957	24.2366	24.2895	1.32155	0.17627	0.884988
	3	24.771	24.5773	24.83	24.683	24.7153	1.47541	0.330134	0.795462

## Sheet: Fig 1h
BT-20	bio-rep	tech-reps		NQO1	DCt	DDCt	RQ
Gapmer NTC	1	21.8317	22.2666	22.0492	-4.07363	-0.0461559	1.03251
	2	25.6989	26.0123	25.8556	-3.93377	0.093708	0.937111
	3	22.0731	22.2804	22.1768	-4.07503	-0.0475521	1.03351
Gamper NQO1-AS	1	22.9166	23.1106	23.0136	-3.01066	1.01681	0.494208
	2	23.3454	23.1104	23.2279	-3.11379	0.913685	0.530828
	3	22.8162	22.9323	22.8743	-3.40908	0.618395	0.651395
