# Supplementary material for: A sense-antisense RNA interaction promotes breast cancer metastasis via regulation of NQO1 expression
Source: Nat Cancer. 2023 May 11;4(5):682–98. doi: 10.1038/s43018-023-00554-7 (PMC10212767; doi:10.1038/s43018-023-00554-7)
Supplement: Source Data Fig. 2 — Statistical source data. [file 43018_2023_554_MOESM4_ESM.xlsx]

## Sheet: Fig 2c
		bio-rep	tech-rep		signal	DCt	DDCt	RQ
aHNRNPC	sgCTRL	1	29.97	29.929	29.949	8.298	0.156	0.897
		2	29.49	29.52	29.505	7.986	-0.156	1.114
	sgNQO1-AS	1	29.305	29.455	29.38	7.211	-0.932	1.907
		2	29.169	29.097	29.133	7.153	-0.989	1.985
Input	sgCTRL	1	21.696	21.606	21.651
		2	21.435	21.603	21.519
	sgNQO1-AS	1	22.165	22.173	22.169
		2	21.987	21.972	21.98

## Sheet: Fig 2d
		3'UTR usage				distal_proximal_ratio
sgCTRL	1	0.153425		sgCTRL	1	0.632768
sgCTRL	2	0.164265		sgCTRL	2	0.668675
sgHNRNPC	1	0.227273		sgHNRNPC	1	1.06579
sgHNRNPC	2	0.206628		sgHNRNPC	2	1.00633

## Sheet: Fig 2e
		3'UTR usage				distal_proximal_ratio
MDA-Par	1	0.0449152		MDA-LM2	1	0.333333
MDA-Par	2	0.0472245		MDA-LM2	2	0.342857
MDA-LM2	1	0.0618238		MDA-Par	1	0.207921
MDA-LM2	2	0.0818386		MDA-Par	2	0.169811

## Sheet: Fig 2f
	bio-rep	tech-rep		NQO1	dCt	ddCt	RQ
sgHNRNPC	1	24.169	24.083	24.126	-2.377	-0.411	1.33
	2	23.578	23.568	23.573	-2.459	-0.493	1.407
	3	25.093	25.124	25.109	-2.747	-0.781	1.718
	4	24.736	24.601	24.668	-2.795	-0.829	1.777
sgCTRL	1	25.556	25.543	25.549	-1.563	0.401	0.756
	2	25.688	25.779	25.734	-1.819	0.146	0.903
	3	26.484	26.556	26.52	-2.35	-0.385	1.306
	4	26.607	26.656	26.632	-2.129	-0.163	1.119

## Sheet: Fig 2g
	bio-rep	tech-rep		tech-rep		NQO1-short	NQO1-long	dCt	ddCt	RQ
sgHNRNPC	1	23.88	23.879	26.637	26.686	23.88	26.661	2.781	-0.412	1.331
	2	23.512	23.47	26.734	26.65	23.491	26.692	3.201	0.006	0.995
	3	24.147	24.185	26.941	26.931	24.166	26.936	2.769	-0.424	1.342
	4	23.915	23.953	26.886	26.861	23.934	26.874	2.939	-0.255	1.193
sgCTRL	1	23.747	23.907	27.164	27.105	23.827	27.134	3.307	0.112	0.924
	2	23.779	23.701	26.965	26.944	23.74	26.954	3.214	0.019	0.986
	3	24.074	24.078	27.351	27.372	24.076	27.361	3.285	0.09	0.939
	4	24.303	24.151	27.202	27.195	24.227	27.198	2.971	-0.223	1.167

## Sheet: Fig 2h
	bio-rep	tech-reps				long isoform	DCt	DDCt	RQ
gCTRL	1	31.368	31.103	31.35	31.238	31.265	8.865	0.141	0.906
	2	30.968	30.974	31.018	31.019	30.995	8.597	-0.125	1.09
	3	31.116	31.272	31.305	31.34	31.258	8.706	-0.016	1.011
gNQO1-AS-1	1	33.771	33.83	34.001	33.717	33.829	9.942	1.219	0.429
	2	34.862	34.789	35.065	34.694	34.852	10.896	2.173	0.221
	3	34.459	34.549	34.597	34.598	34.551	10.364	1.641	0.32
gNQO1-AS-2	1	32.413	32.433	32.252	32.513	32.403	9.274	0.551	0.682
	2	32.006	31.844	32.121	32.054	32.006	9.038	0.315	0.803
	3	32.24	32.247	32.222	33.019	32.432	9.192	0.469	0.722
	bio-rep	tech-reps		tech-reps		NQO1-short	NQO1-long	dCt	ddCt	RQ
sgaCTRL	1	22.86	22.868	25.796	24.524	22.864	25.16	2.296	-0.175	1.129
	2	21.975	22.086	25.107	24.15	22.03	24.629	2.598	0.126	0.916
	3	22.313	22.514	24.809	25.061	22.414	24.935	2.521	0.049	0.966
sgaNQO1-AS	1	23.278	23.408	24.307	24.35	23.343	24.328	0.984	-1.487	2.803
	2	22.507	22.6	24.17	23.72	22.553	23.945	1.391	-1.08	2.114
	3	22.398	22.154	24.099	23.685	22.276	23.892	1.616	-0.855	1.809

## Sheet: Fig 2i
	bio-rep	tech-rep		tech-rep		NQO1-short	NQO1-long	DCt	DDCt	long to short ratio
Gapmer NTC	1	26.518	26.925	30.025	30.687	26.721	30.356	3.634	-0.428	1.345
	2	29.269	29.885	34.136	34.458	29.577	34.297	4.72	0.657	0.634
	3	26.858	27.652	31.01	31.167	27.255	31.088	3.833	-0.229	1.172
Gamper NQO1-AS	1	25.127	25.678	31.515	31.167	25.403	31.341	5.938	1.875	0.272
	2	25.667	25.852	31.247	31.595	25.76	31.421	5.66	1.598	0.33
	3	25.509	25.916	32.016	31.837	25.712	31.927	6.214	2.151	0.225
