# Supplementary material for: A sense-antisense RNA interaction promotes breast cancer metastasis via regulation of NQO1 expression
Source: Nat Cancer. 2023 May 11;4(5):682–98. doi: 10.1038/s43018-023-00554-7 (PMC10212767; doi:10.1038/s43018-023-00554-7)
Supplement: Source Data Fig. 3 — Statistical source data. [file 43018_2023_554_MOESM5_ESM.xlsx]

## Sheet: Fig 3b
	MDA-LM2 siControl	MDA-LM2 siHNRNPA2B1
NQO1 decay rate (qPCR)	0.0297627	0.0317438
	0.0217427	0.0401836
	0.0287474	0.0555119
	0.0161884

## Sheet: Fig 3c
		tech-rep		NQO1	DCt	DDCt	RQ
siHNRNPA2B1	1	19.8024	19.981	19.8917	-2.36513	1.58946	0.332296
	2	20.1242	20.118	20.1211	-2.80633	1.14826	0.45117
	3	19.9793	20.7234	20.3513	-1.97891	1.97567	0.254251
siControl	1	18.6832	18.6304	18.6568	-3.99946	-0.0448685	1.03159
	2	19.2361	19.3442	19.2901	-3.9191	0.0354853	0.975704
	3	18.822	18.9046	18.8633	-3.9452	0.0093832	0.993517

## Sheet: Fig 3d
	MDA-LM2 siHNRNPA2B1 short isoform	MDA-LM2 siHNRNPA2B1 long isoform
NQO1 isoform expression (qPCR)	0.672418	0.429487
	0.69894	0.426764
	0.832381	0.498692

## Sheet: Fig 3e
	MDA-LM2 siCTRL long isoform	MDA-LM2 siCTRL short isoform	MDA-LM2 siHNRNPA2B1 long isoform	MDA-LM2 siHNRNPA2B1 short isoform
Relative stability (qPCR)	0.783028	0.58069	0.545678	0.477264
	0.790741	0.453254	0.424487	0.527385
	0.671604	0.609144	0.595232	0.450962
