# Supplementary material for: A sense-antisense RNA interaction promotes breast cancer metastasis via regulation of NQO1 expression
Source: Nat Cancer. 2023 May 11;4(5):682–98. doi: 10.1038/s43018-023-00554-7 (PMC10212767; doi:10.1038/s43018-023-00554-7)
Supplement: Source Data Fig. 4 — Statistical source data. [file 43018_2023_554_MOESM6_ESM.xlsx]

## Sheet: Fig 4c
	MDA-Par	MDA-LM2
r1	3.90343	6.69738
r2	5.26333	6.3869

## Sheet: Fig 4d
	bio-rep	tech-rep				NQO1-AS	DCt	DDCt	RQ
siCTRL	1	29.0664	29.255	28.8903	29.0676	29.0698	3.67612	0.00118154	0.999181
	2	29.0387	29.1222	29.0939	29.1625	29.1043	3.76962	0.0946815	0.936479
	3	28.8098	28.8705	28.9399	29.0034	28.9059	3.97281	0.297875	0.81345
	4	28.9435	29.4214	29.1963	29.4284	29.2474	3.34877	-0.326166	1.25368
	5	29.1435	29.4172	29.1081	29.4329	29.2754	3.43967	-0.235264	1.17712
	6	29.4506	29.7931	29.7546	29.9856	29.746	3.84263	0.167693	0.890265
siCTCF	1	29.3763	29.521	29.3463	29.4983	29.4355	4.74934	1.0744	0.474868
	2	28.7812	28.8486	28.8208	28.9328	28.8459	4.27448	0.599543	0.659963
	3	29.3621	29.6045	29.5114	29.7435	29.5554	4.77812	1.10318	0.465489

## Sheet: Fig 4e
	bio-rep	tech-rep				NQO1	DCt	DDCt	RQ
siCTRL	1	21.0601	21.0923	21.1891	21.1191	21.1151	-4.27858	-0.0701249	1.04981
	2	21.0277	21.3143	21.1566	21.3412	21.21	-4.12474	0.0837231	0.943619
	3	20.7978	21.0247	20.7733	20.9891	20.8962	-4.03685	0.171609	0.887852
	4	21.5094	21.488	21.5564	21.6833	21.5593	-4.33937	-0.130914	1.09499
	5	21.5507	21.7204	21.5617	21.6588	21.6229	-4.21287	-0.00441162	1.00306
	6	21.566	21.6507	21.6361	21.7273	21.645	-4.25834	-0.0498814	1.03518
siCTCF	1	20.9096	20.9997	20.9029	20.9745	20.9467	-3.73946	0.468997	0.722467
	2	20.7386	20.7562	20.5944	20.8838	20.7432	-3.82815	0.380312	0.768271
	3	21.0073	21.0647	21.0428	21.0906	21.0513	-3.72593	0.48253	0.715721
	4	21.5735	21.7236	21.6075	21.6333	21.6345	-3.8327	0.375755	0.770702
	5	21.4605	21.5922	21.6089	21.6983	21.59	-3.74067	0.467786	0.723073
	6	21.8891	22.2938	21.9309	21.9953	22.0273	-3.84086	0.367598	0.775072

## Sheet: Fig 4f
aCTCF		IgG
MDA-Par	MDA-LM2	MDA-Par	MDA-LM2
1	2.495	1	0.379
0.93	2.387	0.82	0.647
