# Supplementary material for: A sense-antisense RNA interaction promotes breast cancer metastasis via regulation of NQO1 expression
Source: Nat Cancer. 2023 May 11;4(5):682–98. doi: 10.1038/s43018-023-00554-7 (PMC10212767; doi:10.1038/s43018-023-00554-7)
Supplement: Source Data Fig. 5 — Statistical source data. [file 43018_2023_554_MOESM7_ESM.xlsx]

## Sheet: Fig 5a
	NQO1-sh1					NQO1-sh2					NQO1-shC
0	1	1	1	1	1	1	1	1	1	1	1	1	1	1	1
7	0.498657	0.747594	0.498494	0.770902	0.687768	0.947826	0.771808	1.00775	0.551462	0.517681	2.45936	1.52313	2.22504	2.28921	2.46713
14	1.61556	1.06391	0.871988	1.10007	0.95279	1.80565	1.1866	1.97934	1.42692	0.724389	5.93074	3.86488	5.02813	3.30645	2.33139
21	2.88193	3.76992	1.61496	2.72877	1.73283	3.32	3.18486	4.09686	3.11815	1.716	7.85474	9.66351	10.5063	8.89321	7.30647
27	13.9843	16.2857	10.1406	10.1646	9.12554	9.66522	11.398	27.5377	18.0572	8.40321	61.52	41.9979	36.5541	55.5562	32.4231
35	32.742	58.8271	43.1928	37.8341	36.5343	16.6739	59.792	74.1713	66.6261	0.120671	107.359	164.458	146.554	261.958	144.698
AUC	526.879	1173.41	418.535	390.129	492.004	427.171	1143.66	800.104	664.865	83.4984	1724.88	2207.06	1990.54	3370.9	1903.22
	shControl	NQO1-sh1	NQO1-sh2
	79	37	63
	80	23	56
	72	36	54

## Sheet: Fig 5b
	sgNQO1					sgControl
0	1	1	1			1	1	1	1
9	0.207	0.244	0.283			0.315	0.559	0.265	0.21
16	0.609	0.733	0.568			1.55	3.27	1.47	0.515
22	2	2.62	1.12			7.36	14.3	4.96	2
29	5.53	4.05	2.3			48	39.1	11.5	9.11
AUC	sgControl	sgNQO1
	233	42.5
	260	42.5
	88.5	25.8
	54.4
nodules	sgControl	sgNQO1
	132	65
	87	49
	109	33
	70

## Sheet: Fig 5c
d28	sgControl	sgNQO1-AS	AUC	sgControl	sgNQO1-AS	nodules	sgControl	sgNQO1-AS
	177	99.1		933	565		80	39
	267	53.7		1380	289		91	26
	234	106		1230	535		65	30
	209	76		1180	487		89	40
		186			764			54
