# Supplementary material for: A sense-antisense RNA interaction promotes breast cancer metastasis via regulation of NQO1 expression
Source: Nat Cancer. 2023 May 11;4(5):682–98. doi: 10.1038/s43018-023-00554-7 (PMC10212767; doi:10.1038/s43018-023-00554-7)
Supplement: Source Data Fig. 6 — Statistical source data. [file 43018_2023_554_MOESM8_ESM.xlsx]

## Sheet: Fig 6a
	MDA-Par	MDA-LM2	MDA-LM2 shNQO1	MDA-Par	MDA-LM2	MDA-LM2 sgNQO1-AS
Normalized ROX signal	-0.0524095	-0.0837236	0.109609	0.420383	0.371206	0.546329
	0.167926	0.0236132	-0.108786	0.567414	0.355769	0.628983
	-0.0267475	0.0361117	0.261641	0.460624	0.315375	0.306051
	0.154064	-0.267504	0.05421	0.373687	0.0956118	0.428307
	0.0764062	0.0981254	0.166583
	-0.000553594	-0.00500793	0.148099
	0.181407		0.135325
	0.184312		0.199951

## Sheet: Fig 6b
	HCC1806-LM2 shCTRL	HCC1806-shNQO1
Normalized ROX signal	0.381927	0.377827
	0.238239	0.477121
	0.229639	0.426761
	0.379474	0.371809

## Sheet: Fig 6c
	bg	dose_uM	rep	signal
	sgCTRL	0	1	0.932349
	sgCTRL	0	2	1.04143
	sgCTRL	0	3	1.00495
	sgCTRL	0	4	1.02127
	sgCTRL	50	1	0.91343
	sgCTRL	50	2	1.04021
	sgCTRL	50	3	1.02963
	sgCTRL	50	4	0.979499
	sgCTRL	100	1	0.574973
	sgCTRL	100	2	0.63635
	sgCTRL	100	3	0.673181
	sgCTRL	100	4	0.625416
	sgCTRL	150	1	0.131589
	sgCTRL	150	2	0.13444
	sgCTRL	150	3	0.16761
	sgCTRL	150	4	0.162204
	sgCTRL	300	1	0.0523501
	sgCTRL	300	2	0.069316
	sgCTRL	300	3	0.0704585
	sgCTRL	300	4	0.0729524
	sgNQO1	0	1	1.04568
	sgNQO1	0	2	1.01714
	sgNQO1	0	3	1.04661
	sgNQO1	0	4	0.890567
	sgNQO1	50	1	0.602682
	sgNQO1	50	2	0.476999
	sgNQO1	50	3	0.467105
	sgNQO1	50	4	0.435926
	sgNQO1	100	1	0.25128
	sgNQO1	100	2	0.158453
	sgNQO1	100	3	0.14945
	sgNQO1	100	4	0.12542
	sgNQO1	150	1	0.0274009
	sgNQO1	150	2	-0.008926
	sgNQO1	150	3	-0.0281945
	sgNQO1	150	4	-0.0319324
	sgNQO1	300	1	0.0626894
	sgNQO1	300	2	0.0614582
	sgNQO1	300	3	0.0430055
	sgNQO1	300	4	0.0310499
	sgCTRL+Ferr-1	0	1	0.939938
	sgCTRL+Ferr-1	0	2	1.03516
	sgCTRL+Ferr-1	0	3	1.01676
	sgCTRL+Ferr-1	0	4	1.00814
	sgCTRL+Ferr-1	50	1	0.95911
	sgCTRL+Ferr-1	50	2	1.10931
	sgCTRL+Ferr-1	50	3	1.07099
	sgCTRL+Ferr-1	50	4	1.03271
	sgCTRL+Ferr-1	100	1	0.800575
	sgCTRL+Ferr-1	100	2	0.884767
	sgCTRL+Ferr-1	100	3	0.900142
	sgCTRL+Ferr-1	100	4	0.879491
	sgCTRL+Ferr-1	150	1	0.566919
	sgCTRL+Ferr-1	150	2	0.618983
	sgCTRL+Ferr-1	150	3	0.633105
	sgCTRL+Ferr-1	150	4	0.611364
	sgCTRL+Ferr-1	300	1	0.341659
	sgCTRL+Ferr-1	300	2	0.357071
	sgCTRL+Ferr-1	300	3	0.379325
	sgCTRL+Ferr-1	300	4	0.360718
	sgNQO1+Ferr-1	0	1	1.0457
	sgNQO1+Ferr-1	0	2	1.06917
	sgNQO1+Ferr-1	0	3	1.01063
	sgNQO1+Ferr-1	0	4	0.874502
	sgNQO1+Ferr-1	50	1	0.969303
	sgNQO1+Ferr-1	50	2	0.946229
	sgNQO1+Ferr-1	50	3	0.961197
	sgNQO1+Ferr-1	50	4	0.787639
	sgNQO1+Ferr-1	100	1	0.80075
	sgNQO1+Ferr-1	100	2	0.732263
	sgNQO1+Ferr-1	100	3	0.75477
	sgNQO1+Ferr-1	100	4	0.623093
	sgNQO1+Ferr-1	150	1	0.559841
	sgNQO1+Ferr-1	150	2	0.506124
	sgNQO1+Ferr-1	150	3	0.513247
	sgNQO1+Ferr-1	150	4	0.435534
	sgNQO1+Ferr-1	300	1	0.349684
	sgNQO1+Ferr-1	300	2	0.346337
	sgNQO1+Ferr-1	300	3	0.334592
	sgNQO1+Ferr-1	300	4	0.266228

## Sheet: Fig 6d
	MDA-LM2 sgCTRL	MDA-LM2 sgNQO1-AS	MDA-LM2 sgCTRL + Fer-1	MDA-LM2 sgNQO1-AS + Fer-1
Relative survival 100uM TBHP	0.225965	0.122797	0.724568	0.729738
	0.183619	0.0999552	0.782508	0.702344
	0.211418	0.102099	0.768134	0.693676
	0.19271	0.115908	0.761737	0.664243

## Sheet: Fig 6e
	MDA-LM2 sgCTRL	MDA-LM2 sgNQO1	MDA-LM2 sgNQO1 + Fer-1	MDA-LM2 sgNQO1 + NAC
Normalized lung photon flux	1.92	0.357	1.21	0.896
	1.31	0.388	1.23	1.29
	1.39	0.116	0.368	1.18
	1.8	0.3	0.95	1.51
	0.764	0.149	0.665	2.83
