# Supplementary material for: A sense-antisense RNA interaction promotes breast cancer metastasis via regulation of NQO1 expression
Source: Nat Cancer. 2023 May 11;4(5):682–98. doi: 10.1038/s43018-023-00554-7 (PMC10212767; doi:10.1038/s43018-023-00554-7)
Supplement: Source Data Fig. 7 — Statistical source data. [file 43018_2023_554_MOESM9_ESM.xlsx]

## Sheet: Fig 7b
	MDA-LM2 untreated	MDA-LM2 + TBHP	MDA-LM2 + TBHP + CoQ10	MDA-LM2 + TBHP + QH2
sgNQO1/sgCTRL survival	1.07442	0.639594	0.886364	2.05714
	1.14419	0.48731	0.613636	1.45714
	1.08837	0.654822	1.15909	1.71429

## Sheet: Fig 7d
		tech-rep		NQO1	dCt	ddCt	RQ
bLap+rucaparib	1	24.0087	23.8052	23.9069	0.041153	0.0466379	1.03286
	2	23.9278	23.774	23.8509	0.120301	0.125786	1.0911
	3	23.8371	23.7326	23.7849	-0.177909	-0.172424	0.887351
NT	1	24.4824	24.0814	24.2819	0.560011	0.565496	1.4799
	2	24.3541	24.3455	24.3498	0.596894	0.602379	1.51822
	3	24.4182	24.1201	24.2692	0.534663	0.540148	1.45412
bLap+rucaparib+Erastin	1	24.7928	25.0636	24.9282	0.895526	0.901011	1.86737
	2	24.4665	24.6601	24.5633	0.695783	0.701268	1.62593
	3	24.44	24.7738	24.6069	0.553925	0.559409	1.47367

## Sheet: Fig 7e
7e	Vector	β-lap + rucaparib	β-lap + rucaparib + IKE
Normalized lung photon flux	3.06	0.735	0.313
	2.98	0.962	0.381
	1.02	0.627	0.245
	0.853	0.684	0.241
	2.38	0.324	0.296
