# Supplementary material for: A sense-antisense RNA interaction promotes breast cancer metastasis via regulation of NQO1 expression
Source: Nat Cancer. 2023 May 11;4(5):682–98. doi: 10.1038/s43018-023-00554-7 (PMC10212767; doi:10.1038/s43018-023-00554-7)
Supplement: Source Data Fig. 8 — Statistical source data. [file 43018_2023_554_MOESM10_ESM.xlsx]

## Sheet: Fig 8a
Time	Overall 10yr survival event	NQO1-AS level
2.71333	1	low
6.45833	0	low
0.0575	0	low
8.1175	1	low
1.41833	0	low
10	0	low
0.2875	0	low
2.58167	1	low
2.83083	0	low
0.4	0	low
0.03	0	low
0.4575	0	low
0.879167	0	low
4.29583	0	low
1.355	0	low
5.155	0	low
0.440833	1	low
1.08167	0	low
1.08417	0	low
3.20833	0	low
10	0	low
3.4825	1	low
0	0	low
0.465833	0	low
5.24833	0	low
1.16667	0	low
4.99917	0	low
2.77583	0	low
4.42167	0	low
3.14833	0	low
1.5875	0	low
3.55667	0	low
0.025	0	low
0	0	low
1.4975	1	low
0.166667	0	low
0	0	low
9.5	1	low
0.364167	0	low
2.3275	0	low
10	0	low
2.26167	0	low
6.29167	0	low
0	0	low
10	0	low
0	0	low
0.985833	0	low
0.0275	0	low
7.04417	1	low
3.5675	0	low
0.6625	1	low
0.440833	0	low
6.22333	1	low
1.62917	0	low
4.91667	1	low
0.799167	0	low
4.50333	0	low
1.2675	0	low
0.69	0	low
0.465833	0	low
2.6475	1	low
2.3325	0	low
0.9225	0	low
3.61083	0	low
0.0683333	0	low
0.498333	0	low
1.37167	0	low
0.728333	1	low
1.83417	0	low
1.4925	0	low
8.55833	1	low
0.03	0	low
9.475	1	low
4.49833	0	low
0.654167	0	low
0.75	0	low
1.91917	0	low
7.87083	0	low
5.85917	0	low
1.2675	0	low
0.500833	0	low
3.49083	0	low
2.34333	0	low
7.87667	0	low
0.903333	0	low
0.709167	0	low
3.25	0	low
7.44917	0	low
10	0	low
0.785833	0	low
0.1175	0	low
0.654167	1	low
4.44083	0	low
0.0166667	0	low
1.73833	0	low
4.23833	0	low
5.33333	0	low
2.35167	1	low
1.18583	0	low
2.57917	0	low
0.55	0	low
1.42917	0	low
0.115	0	low
8.54167	0	low
0	0	low
7.0525	0	low
5.15	0	low
5.67833	0	low
3.26083	0	low
1.31667	0	low
0.380833	0	low
1.59583	0	low
0.0958333	0	low
1.66417	0	low
1.81	0	low
4.67333	0	low
0.575	0	low
0.63	0	low
0.37	0	low
3.23083	0	low
8.2625	0	low
1.76	0	low
0.0275	0	low
2.14917	1	low
10	0	low
3.1675	0	low
2.12167	0	low
1.5275	0	low
0.485	0	low
0.025	0	low
1.76	0	low
0.0825	0	low
6.83083	0	low
0.309167	0	low
10	0	low
4.27083	0	low
1.4925	0	low
1.23167	0	low
1.02083	0	low
1.80167	0	low
1.41833	0	low
3.11583	0	low
0.5725	0	low
10	0	low
0	0	low
3.52667	0	low
5.33833	0	low
1.2675	0	low
3.66333	0	low
2.31333	0	low
1.5825	0	low
4.0275	0	low
1.695	0	low
1.25083	0	low
10	0	low
2.7025	0	low
0.66	0	low
4.30417	0	low
0	0	low
3.05833	0	low
2.595	0	low
2.15167	0	low
0.999167	0	low
0.424167	0	low
0.0825	0	low
1.30583	0	low
10	0	low
3.75917	0	low
5.61833	1	low
3.18417	0	low
0	0	low
5.37667	0	low
0.334167	0	low
1.7875	1	low
8.0025	0	low
0.925	0	low
5.25667	1	low
0.309167	0	low
0	0	low
0	0	low
10	0	low
0.3775	0	low
1.07333	0	low
0.596667	0	low
6.54917	0	low
0.645833	0	low
6.54917	0	low
2.08333	0	low
0.914167	0	low
5.45667	0	low
10	0	low
0.0275	0	low
0.055	0	low
3.33167	0	low
0.665	0	low
2.06417	1	low
3.43583	0	low
4.01667	0	low
4.235	0	low
2.95667	0	low
4.6325	1	low
1.41583	0	low
1.47333	1	low
1.22667	0	low
0.730833	0	low
2.08333	0	low
0.435	0	low
3.58417	0	low
3.58417	0	low
0.725833	0	low
0.539167	0	low
0.621667	0	low
2.66667	0	low
4.4925	0	low
2.49417	0	low
2.335	0	low
0.999167	1	low
2.56	0	low
0.515	0	low
1.30333	0	low
2.04	0	low
6.29167	0	low
5.7	0	low
0.4925	0	low
2.39583	0	low
0	0	low
5.00167	0	low
0	0	low
0.534167	0	low
2.015	0	low
0.0383333	0	low
0.0275	0	low
4.22167	1	low
0.208333	0	low
0.1975	0	low
0.298333	0	low
0	0	low
0.025	0	low
3.625	0	low
0	0	low
1.60417	0	low
0.055	0	low
1.02917	0	low
0	0	low
10	0	low
3.69583	0	low
0.985833	0	low
0.085	0	low
0.730833	0	low
0.613333	1	low
0.339167	0	low
0.210833	0	low
1.88333	0	low
0.703333	0	low
0.829167	0	low
0.0025	0	low
0.166667	0	low
4.45417	0	low
0.8925	0	low
4.59667	0	low
5.2075	0	low
2.57583	0	low
0.0825	0	low
2.6175	0	low
0.0741667	0	low
0.881667	0	low
0.9475	0	low
1.0375	0	low
1.08417	0	low
0.6625	0	low
6.88	0	low
4.39167	0	low
4.085	0	low
10	0	low
0.435	0	low
0.569167	0	low
1.43167	1	low
0	0	low
0.6925	0	low
7.8025	0	low
1.04	0	low
0.0275	0	low
1.01833	0	low
7.52917	0	low
4.00833	0	low
1.68083	0	low
6.4725	0	low
3.14333	1	low
3.14583	0	low
0.323333	0	low
3.29333	0	low
0	0	low
0.69	0	low
5.38	0	low
0.315	0	low
0.1425	0	low
2.49417	0	low
0	0	low
1.985	0	low
4.96083	1	low
0.4875	0	low
0.941667	0	low
2.935	0	low
3.52667	0	low
0.7475	0	low
0.1475	0	low
1.66167	0	low
5.47	1	low
2.13833	0	low
0	0	low
0	0	low
0	0	low
8.12583	0	low
1.80667	0	low
0.383333	0	low
1.4125	0	low
0.383333	0	low
6.08083	0	low
1.41	0	low
3.20333	0	low
3.66583	0	low
2.045	0	low
9.35833	1	low
6.00083	1	low
1.14417	0	low
4.15833	0	low
0	0	low
1.6725	1	low
9.15833	0	low
3.06917	0	low
0	0	low
4.055	0	low
0.0658333	0	low
5.19083	0	low
0	0	low
0.5225	0	low
4.58	1	low
0	0	low
2.51583	0	low
2.36	0	low
1.50583	0	low
0.511667	0	low
2.08917	0	low
0.479167	0	low
2.07	0	low
2.11917	0	low
0.745	0	low
0.596667	0	low
0.536667	0	low
0.826667	0	low
0.733333	0	low
2.57917	0	low
3.63833	0	low
0.0708333	0	low
3.31833	0	low
0.665	0	low
10	0	low
0.361667	0	low
0.8325	0	low
0.0791667	0	low
4.2575	1	low
0.905833	0	low
0.32	0	low
0.771667	0	low
10	0	low
7.81333	1	low
0.621667	0	low
2.97083	0	low
0.0275	0	low
3.76167	0	low
10	0	low
3.15917	0	low
7.56167	0	low
0.8325	0	low
4.26583	0	low
2.42583	0	low
5.4675	0	low
1.01583	0	low
4.10667	0	low
0.394167	0	low
2.08917	0	low
0.183333	0	low
2.71833	1	low
0.854167	0	low
10	0	low
2.28083	0	low
3.165	0	low
5.12	0	low
0.89	0	low
3.79417	0	low
1.60167	0	low
5.5	1	low
4.30917	0	low
0.8625	0	low
3.02	0	low
0.0933333	0	low
2.0475	0	low
5.25083	0	low
0.134167	0	low
1.61833	0	low
0.999167	0	low
0.0133333	0	low
0.8675	0	low
0.898333	0	low
9.23333	0	low
0.0383333	0	low
6.43917	0	low
3.47667	0	low
0.758333	0	low
0.104167	0	low
0.8625	0	low
0.0275	0	low
1.16667	1	low
10	0	low
6.0425	1	low
4.76917	0	low
0.29	0	low
0	0	low
3.69833	0	low
0.0325	0	low
1.89417	0	low
0.268333	0	low
1.19667	0	low
0.00583333	0	low
0.0441667	0	low
0.730833	0	low
0.7775	0	low
0.711667	0	low
5.16917	0	low
1.08417	0	low
7.7475	0	low
1.525	1	low
1.08417	0	low
0	0	low
2.0425	0	low
0	0	low
1.25917	0	low
4.46833	0	low
3.63	0	low
6.98417	1	low
0.0275	0	low
7.54	0	low
1.41583	0	low
1.51417	0	low
0	0	low
0	0	low
1.37417	0	low
0.7225	0	low
0.0216667	0	low
0.0825	0	low
1.25417	0	low
0.805	0	low
1.48667	0	low
1.0625	0	low
2.03417	0	low
0.0191667	0	low
2.66667	0	low
6.38167	0	low
4.90333	1	low
2.06667	0	low
0	0	low
3.84667	0	low
0.221667	0	low
0.06	0	low
0	0	low
4.0275	0	low
0.651667	0	low
0.75	0	low
0.873333	0	low
0.958333	0	low
10	0	low
3.46333	0	low
1.65917	0	low
5.4975	0	low
0	0	low
1.92167	0	low
0.1975	0	low
1.15833	0	low
1.08167	0	low
1.66417	0	low
0.339167	0	low
2.20667	0	low
5.62083	0	low
2.69083	0	low
10	0	low
0.58	0	low
0.380833	0	low
1.62333	0	low
3.20833	0	low
2.415	1	low
1.28167	0	low
1.57667	0	low
0.0766667	0	low
0.539167	0	low
0.3475	0	low
0.128333	0	low
1.73583	0	low
2.1275	0	low
1.04	0	low
0.610833	0	low
3.93417	0	low
4.4575	0	low
0.5725	0	low
8.38333	1	low
0.7475	0	low
1.495	0	low
0.733333	0	low
0.594167	0	low
6.88583	0	low
4.06583	0	low
1.125	0	low
0.175	0	low
0.380833	0	low
4.005	0	low
3.59167	0	low
0.0191667	0	low
0.6625	0	low
0.454167	0	low
0.23	0	low
0.396667	0	low
10	0	low
0.969167	0	low
8.45833	0	low
0.0025	0	low
2.02333	0	low
0.0575	0	low
6.68583	0	low
1.50333	0	low
2.475	0	low
3.69333	0	low
3.61417	0	low
0	0	low
5.97083	0	low
0	0	low
3.90667	0	low
0.75	0	low
0	0	low
0.0575	0	low
0.711667	0	low
4.67333	0	low
0.175	0	low
1.8425	0	low
0.00583333	0	low
0.0275	0	low
0	0	low
0	0	low
3.72917	0	low
2.74083	0	low
1.25083	0	low
3.51833	0	low
7.56167	1	low
2.58167	0	low
0.539167	0	low
2.76	1	low
0.963333	0	low
0.3425	0	low
1.7525	0	low
6.75917	1	low
2.52167	1	low
1.4375	0	low
4.7775	0	low
5.44833	0	low
4.01083	0	low
1.73333	0	low
2.51083	0	low
0.914167	0	low
1.35833	0	low
0.6025	0	low
0.1975	0	low
0.536667	0	low
2.16583	0	low
1.57667	0	low
0.706667	0	low
6.7975	1	low
0.243333	0	low
6.89917	1	low
4.27917	1	low
2.335	0	low
6.49667	1	low
2.00667	0	low
8.63333	0	low
2.77917	0	low
0.0275	0	low
0.8325	0	low
0.0275	0	low
3.38417	0	low
1.7025	0	low
0.679167	0	low
3.52083	1	low
4.74417	0	low
3.4	0	low
10	0	low
0.941667	0	low
0.155833	0	low
8.1175	1	low
0.46	0	low
0.69	0	low
4.005	0	low
0.0166667	0	low
6.19583	0	low
0.640833	0	low
0.8925	0	low
3.06917	0	high
0.0441667	0	high
3.81333	0	high
0.085	0	high
1.24833	0	high
1.22667	0	high
4.51167	0	high
3.32667	0	high
0.999167	0	high
0	0	high
1.01583	0	high
1.5875	0	high
2.89667	0	high
0	0	high
3.66333	0	high
0.221667	0	high
3.54583	0	high
0	0	high
0	0	high
0.999167	0	high
0.380833	0	high
0	0	high
0	0	high
3.48	0	high
0.813333	0	high
0.454167	0	high
0.98	0	high
0.476667	0	high
1.41583	0	high
0.971667	0	high
0	0	high
0	0	high
0.0516667	0	high
1.50333	0	high
6.63083	1	high
0.7475	0	high
0	0	high
1.08417	0	high
0.78	0	high
0.4875	0	high
1.99	0	high
4.435	0	high
2.20917	0	high
1.5875	0	high
0.131667	0	high
9.125	0	high
0	0	high
1.12	0	high
0.00833333	0	high
1.41583	0	high
1.13333	0	high
9.475	1	high
0.8625	0	high
4.79083	0	high
1.02667	0	high
3.52083	0	high
2.66083	0	high
0	0	high
4.13917	0	high
0.00583333	0	high
3.595	0	high
0.0791667	0	high
0.0516667	0	high
0.470833	0	high
0.468333	0	high
0.790833	0	high
1.08667	0	high
0.700833	0	high
2.27	0	high
0.115	0	high
3.49333	0	high
0.0133333	0	high
7.66	1	high
0.328333	0	high
3.8575	0	high
3.8	1	high
3.12417	1	high
0.5725	0	high
1.50333	0	high
0.999167	0	high
2.0475	0	high
3.41917	0	high
4.44333	0	high
1.07333	0	high
3.5725	0	high
0	0	high
0.6625	0	high
0.0358333	0	high
1.5825	0	high
4.15833	0	high
1.08417	0	high
0	0	high
0.0825	0	high
0.0275	0	high
0.085	0	high
0	0	high
3.36167	0	high
3.08583	1	high
1.51417	0	high
0.0025	0	high
6.00083	1	high
7.54833	0	high
2.10833	0	high
1.95167	0	high
0.0791667	0	high
0.8325	0	high
0	0	high
1.3275	0	high
3.98333	0	high
0.0191667	0	high
2.75417	0	high
3.73417	1	high
7.425	1	high
0.443333	0	high
6.87417	0	high
1.48083	0	high
1.56333	1	high
0	0	high
2.9625	0	high
0.246667	0	high
0.0275	0	high
2.05083	1	high
0.43	1	high
0.0441667	0	high
2.22	1	high
2.43667	0	high
2.37333	0	high
0.00583333	0	high
1.51667	0	high
0.0191667	0	high
0.2	0	high
3.20833	0	high
4.12833	1	high
4.65167	1	high
5.27583	1	high
0.528333	0	high
0.75	0	high
0.8325	1	high
0.2325	0	high
0.506667	0	high
3.07417	1	high
3.27417	0	high
0.383333	0	high
1.53833	0	high
0.0491667	0	high
1.35833	0	high
0.605	0	high
0.465833	0	high
1.61	0	high
2.37333	0	high
0.0408333	0	high
1.20167	0	high
1.41833	0	high
10	0	high
1.2625	0	high
3.0775	0	high
5.74083	1	high
0.221667	0	high
4.96333	0	high
0.0275	0	high
2.74833	0	high
1.10583	0	high
0.0275	0	high
0.706667	0	high
3.9475	0	high
2.62583	1	high
4.6375	1	high
0.0408333	0	high
1.01833	0	high
1.97917	1	high
0.0108333	0	high
0.0491667	0	high
9.175	0	high
0	0	high
2.25833	1	high
0.0933333	0	high
0	0	high
1.1525	0	high
2.57917	0	high
0.06	0	high
1.22917	0	high
0.408333	0	high
0.336667	0	high
2.0125	0	high
0	0	high
0	0	high
3.14333	0	high
0.438333	1	high
0.999167	0	high
0.025	0	high
3.09917	0	high
2.05083	1	high
3.72583	0	high
1.01	1	high
0.963333	0	high
1.33333	0	high
0.2625	0	high
4.2575	0	high
3.41417	0	high
1.16667	0	high
9.11667	0	high

## Sheet: Fig 8b
Time	Overall 10yr survival event	NQO1 level
0.025	0	low
2.71333	1	low
0	0	low
6.29167	0	low
1.5875	0	low
0.166667	0	low
10	0	low
9.5	1	low
0	0	low
6.45833	0	low
4.49	0	low
0.69	0	low
3.55667	0	low
2.6475	1	low
8.55833	1	low
0	0	low
1.83417	0	low
0.903333	0	low
0.709167	0	low
0.0275	0	low
0.498333	0	low
2.3275	0	low
0.985833	0	low
2.3325	0	low
7.87667	0	low
0.03	0	low
4.91667	1	low
1.37167	0	low
1.91917	0	low
0.75	0	low
4.23833	0	low
0.0575	0	low
1.2675	0	low
0.1175	0	low
7.44917	0	low
1.4975	1	low
8.1175	1	low
1.2675	0	low
0	0	low
0.654167	1	low
10	0	low
1.18583	0	low
0.0275	0	low
1.73833	0	low
1.695	0	low
5.67833	0	low
0.0683333	0	low
3.11583	0	low
0.9225	0	low
1.4925	0	low
2.35167	1	low
2.28333	0	low
0.5725	0	low
4.6325	1	low
5.33333	0	low
4.27083	0	low
0.0275	0	low
1.02083	0	low
0.0825	0	low
0.3775	0	low
4.49833	0	low
1.81	0	low
0.424167	0	low
0.0166667	0	low
10	0	low
0.380833	0	low
3.75917	0	low
0.37	0	low
2.14917	1	low
0.309167	0	low
2.56	0	low
0.0825	0	low
1.23167	0	low
0.323333	0	low
5.45667	0	low
8.54167	0	low
3.18417	0	low
0.575	0	low
1.31667	0	low
0.025	0	low
0.115	0	low
0.66	0	low
1.41833	0	low
7.0525	0	low
0.309167	0	low
0.485	0	low
1.5825	0	low
0	0	low
3.23083	0	low
0	0	low
2.595	0	low
0.1975	0	low
2.12167	0	low
3.52667	0	low
1.76	0	low
0.364167	0	low
3.66333	0	low
0.6625	0	low
1.42917	0	low
4.22167	1	low
3.33167	0	low
10	0	low
3.14333	1	low
0.645833	0	low
0.654167	0	low
0	0	low
1.22667	0	low
2.015	0	low
1.25083	0	low
0.799167	0	low
5.15	0	low
0.055	0	low
1.30583	0	low
2.95667	0	low
1.80167	0	low
6.08083	0	low
0.2875	0	low
10	0	low
4.0275	0	low
5.37667	0	low
1.01833	0	low
0.728333	1	low
0.0275	0	low
1.04	0	low
10	0	low
0.914167	0	low
2.045	0	low
6.54917	0	low
0	0	low
9.475	1	low
7.87083	0	low
10	0	low
2.58167	1	low
6.98417	1	low
5.2075	0	low
3.1675	0	low
0	0	low
0	0	low
0.941667	0	low
0.621667	0	low
4.44083	0	low
6.4725	0	low
0	0	low
0	0	low
1.43167	1	low
1.7875	1	low
8.2625	0	low
0.6625	1	low
2.83083	0	low
10	0	low
0.465833	0	low
4.45417	0	low
0.334167	0	low
10	0	low
1.66167	0	low
0.999167	1	low
4.4925	0	low
3.66583	0	low
0.4	0	low
5.33833	0	low
1.2675	0	low
0.361667	0	low
5.85917	0	low
0.03	0	low
1.0375	0	low
0.69	0	low
8.0025	0	low
0.725833	0	low
3.20333	0	low
0.7475	0	low
10	0	low
5.61833	1	low
2.49417	0	low
6.83083	0	low
0.055	0	low
5.4675	0	low
0	0	low
2.08333	0	low
1.41833	0	low
0.9475	0	low
0.985833	0	low
4.30417	0	low
1.68083	0	low
1.14417	0	low
2.39583	0	low
0.183333	0	low
0.0708333	0	low
5.25667	1	low
1.76	0	low
2.51583	0	low
0.0825	0	low
7.04417	1	low
2.08333	0	low
4.39167	0	low
5.7	0	low
0.4575	0	low
0.730833	0	low
1.59583	0	low
0.479167	0	low
6.88	0	low
4.58	1	low
4.01667	0	low
0.435	0	low
0.8325	0	low
0.4925	0	low
0.745	0	low
0	0	low
0.879167	0	low
4.235	0	low
4.29583	0	low
0.208333	0	low
1.02917	0	low
0.596667	0	low
8.12583	0	low
2.31333	0	low
0.771667	0	low
0.596667	0	low
0	0	low
1.08417	0	low
4.59667	0	low
0	0	low
0.32	0	low
1.62917	0	low
0.025	0	low
2.26167	0	low
2.7025	0	low
2.04	0	low
0.8625	0	low
2.13833	0	low
2.0425	0	low
0.665	0	low
0.8925	0	low
4.30917	0	low
1.57667	0	low
7.54	0	low
0.440833	0	low
0.905833	0	low
0.00583333	0	low
2.57917	0	low
0.166667	0	low
0.730833	0	low
0.7775	0	low
0.8625	0	low
1.41	0	low
3.49083	0	low
7.52917	0	low
0.621667	0	low
0.383333	0	low
1.07333	0	low
4.00833	0	low
6.54917	0	low
10	0	low
0.55	0	low
0.730833	0	low
0.0383333	0	low
0.539167	0	low
2.49417	0	low
1.60417	0	low
0.29	0	low
0.3475	0	low
1.4925	0	low
1.47333	1	low
0.221667	0	low
2.03417	0	low
1.355	0	low
0	0	low
0.394167	0	low
0.315	0	low
1.28167	0	low
0	0	low
2.57917	0	low
0.999167	0	low
0.613333	1	low
0.435	0	low
1.66417	0	low
10	0	low
0.085	0	low
3.625	0	low
2.36	0	low
0.785833	0	low
4.06583	0	low
5.5	1	low
0	0	low
5.155	0	low
0.06	0	low
4.2575	1	low
0.440833	1	low
2.71833	1	low
0.0741667	0	low
0	0	low
0.826667	0	low
0.0275	0	low
3.63833	0	low
2.935	0	low
2.42583	0	low
1.30333	0	low
1.41583	0	low
0.829167	0	low
3.59167	0	low
2.57583	0	low
4.76917	0	low
1.25083	0	low
7.7475	0	low
1.0625	0	low
2.66667	0	low
3.58417	0	low
4.085	0	low
1.50583	0	low
2.97083	0	low
4.67333	0	low
6.7975	1	low
0.6925	0	low
0.569167	0	low
0.0441667	0	low
0	0	low
5.00167	0	low
3.14583	0	low
2.15167	0	low
9.23333	0	low
0.0658333	0	low
4.10667	0	low
1.985	0	low
3.15917	0	low
3.72917	0	low
1.04	0	low
1.19667	0	low
0.298333	0	low
0.536667	0	low
3.02	0	low
1.08167	0	low
0.963333	0	low
4.0275	0	low
4.7775	0	low
6.22333	1	low
0.511667	0	low
10	0	low
3.31833	0	low
0	0	low
0.0275	0	low
0.210833	0	low
2.07	0	low
0.339167	0	low
1.525	1	low
0	0	low
0.733333	0	low
3.69583	0	low
0.969167	0	low
0.8675	0	low
10	0	low
0.134167	0	low
3.93417	0	low
1.6725	1	low
6.0425	1	low
7.81333	1	low
2.08917	0	low
2.02333	0	low
0.758333	0	low
3.76167	0	low
1.65917	0	low
0.515	0	low
0.0933333	0	low
3.63	0	low
2.335	0	low
0.610833	0	low
2.69083	0	low
1.125	0	low
6.29167	0	low
9.35833	1	low
0.7225	0	low
0.383333	0	low
0	0	low
2.0475	0	low
1.08167	0	low
10	0	low
10	0	low
1.37417	0	low
0.706667	0	low
1.25917	0	low
1.01583	0	low
0.500833	0	low
1.16667	1	low
0.999167	0	low
5.12	0	low
5.4975	0	low
0.0325	0	low
0.75	0	low
7.56167	0	low
3.14833	0	low
0.89	0	low
2.06417	1	low
10	0	low
0.8325	0	low
0.380833	0	low
0.881667	0	low
0	0	low
0.914167	0	low
1.08417	0	low
0.6025	0	low
4.01083	0	low
6.43917	0	low
4.26583	0	low
5.44833	0	low
3.52083	1	low
0.5225	0	low
0.536667	0	low
0	0	low
0.0025	0	low
0.380833	0	low
2.89667	0	low
0.23	0	low
3.29333	0	low
3.5675	0	low
3.595	0	low
1.61833	0	low
3.69833	0	low
1.4375	0	low
0	0	low
2.34333	0	low
0.1975	0	low
0.128333	0	low
1.73333	0	low
0.6625	0	low
0.5725	0	low
6.38167	0	low
0.941667	0	low
6.89917	1	low
8.63333	0	low
1.66417	0	low
0.131667	0	low
3.20833	0	low
2.66667	0	low
0.813333	0	low
3.165	0	low
0.3425	0	low
1.35833	0	low
2.28083	0	low
1.01583	0	low
1.24833	0	low
1.88333	0	low
2.475	0	low
1.80667	0	low
6.19583	0	low
0.0441667	0	low
0	0	low
1.48667	0	low
1.5275	0	low
2.06667	0	low
0.454167	0	low
0.175	0	low
0.0383333	0	low
3.84667	0	low
10	0	low
3.81333	0	low
0.805	0	low
0.539167	0	low
0.46	0	low
0.63	0	low
0	0	low
0.58	0	low
5.16917	0	low
1.4125	0	low
2.52167	1	low
0.0275	0	low
0.999167	0	low
0.155833	0	low
2.00667	0	low
6.88583	0	low
0.703333	0	low
1.25417	0	low
0.958333	0	low
0.0958333	0	low
3.61417	0	low
0.711667	0	low
0	0	low
3.51833	0	low
0.175	0	low
2.11917	0	low
1.22667	0	low
4.67333	0	low
0.534167	0	low
4.435	0	low
6.68583	0	low
3.26083	0	low
2.08917	0	low
4.90333	1	low
8.38333	1	low
3.4825	1	low
0.790833	0	low
0.1425	0	low
0.104167	0	low
1.41583	0	low
3.38417	0	low
0	0	low
4.4575	0	low
0.221667	0	low
4.055	0	low
0.0766667	0	low
0.971667	0	low
5.38	0	low
5.97083	0	low
0.0441667	0	low
4.74417	0	low
1.73583	0	low
2.74083	0	low
6.49667	1	low
0.925	0	low
7.66	1	low
1.50333	0	low
3.43583	0	low
0.69	0	low
0	0	low
0.0025	0	low
1.89417	0	low
0.651667	0	low
2.77917	0	low
9.125	0	low
3.66333	0	low
0	0	low
2.1275	0	low
0.733333	0	low
0.700833	0	low
0.0791667	0	low
0.465833	0	low
1.15833	0	low
1.08417	0	low
3.61083	0	low
0.0191667	0	low
3.54583	0	low
3.06917	0	low
0	0	low
0.4875	0	low
0.78	0	low
0.0216667	0	low
3.49333	0	low
0.0575	0	low
1.5875	0	low
0.999167	0	low
4.46833	0	low
1.08417	0	low
0	0	low
0	0	low
0.854167	0	low
0.8925	0	low
0.454167	0	low
0.665	0	low
4.51167	0	low
2.20917	0	low
1.8425	0	low
0.640833	0	low
0.8625	0	low
8.1175	1	low
1.60167	0	low
0.0825	0	low
0.711667	0	low
0.380833	0	low
7.8025	0	low
0.396667	0	low
0.0275	0	low
2.16583	0	low
1.50333	0	low
1.41583	0	low
0.594167	0	low
6.63083	1	low
0.539167	0	low
4.96083	1	low
0.6625	0	low
0.679167	0	low
2.76	1	low
1.7525	0	low
0.476667	0	low
2.6175	0	low
0.8325	0	low
0.0575	0	low
5.25083	0	low
2.51083	0	low
5.24833	0	low
0	0	low
1.16667	0	low
3.32667	0	low
1.13333	0	low
7.425	1	low
4.005	0	low
1.08667	0	low
0	0	low
0	0	low
1.495	0	low
10	0	low
0	0	low
0.00833333	0	low
1.51417	0	low
3.79417	0	low
2.27	0	low
4.99917	0	low
0.00583333	0	low
0.8325	0	low
5.62083	0	low
2.77583	0	low
1.57667	0	low
0.339167	0	low
0.0791667	0	low
6.87417	0	low
0.268333	0	low
0.0133333	0	low
0	0	low
1.50333	0	low
0.0275	0	high
3.90667	0	high
1.41583	0	high
2.10833	0	high
0.0491667	0	high
5.27583	1	high
1.5875	0	high
3.48	0	high
0	0	high
4.13917	0	high
0	0	high
2.66083	0	high
0.0275	0	high
0.0166667	0	high
3.41917	0	high
0.1475	0	high
0	0	high
0	0	high
8.45833	0	high
0.468333	0	high
3.06917	0	high
1.12	0	high
6.00083	1	high
0.1975	0	high
0	0	high
3.52083	0	high
0	0	high
0.085	0	high
3.8	1	high
0.2325	0	high
3.46333	0	high
1.51417	0	high
2.9625	0	high
0.328333	0	high
0.443333	0	high
1.08417	0	high
0.5725	0	high
1.5825	0	high
7.54833	0	high
2.0475	0	high
3.5725	0	high
0.999167	0	high
3.47667	0	high
6.75917	1	high
7.56167	1	high
0.7475	0	high
0	0	high
3.8575	0	high
4.27917	1	high
3.12417	1	high
0.115	0	high
3.07417	1	high
1.53833	0	high
0	0	high
0.0358333	0	high
0.00583333	0	high
0.873333	0	high
0.98	0	high
0.0275	0	high
0.7475	0	high
0	0	high
0.0791667	0	high
0.75	0	high
4.005	0	high
10	0	high
2.43667	0	high
9.475	1	high
1.92167	0	high
4.15833	0	high
9.15833	0	high
3.58417	0	high
5.19083	0	high
1.99	0	high
0.085	0	high
1.62333	0	high
0.243333	0	high
0.4875	0	high
3.05833	0	high
0.2	0	high
10	0	high
0.0516667	0	high
0.085	0	high
4.44333	0	high
2.335	0	high
3.36167	0	high
2.58167	0	high
2.20667	0	high
4.12833	1	high
0	0	high
10	0	high
0.528333	0	high
4.42167	0	high
0.0025	0	high
4.6375	1	high
3.98333	0	high
0.75	0	high
0	0	high
2.22	1	high
1.02667	0	high
0.43	1	high
0	0	high
3.0775	0	high
3.69333	0	high
1.35833	0	high
3.20833	0	high
0.0275	0	high
2.62583	1	high
3.4	0	high
4.65167	1	high
0.898333	0	high
2.75417	0	high
5.47	1	high
0.0491667	0	high
6.00083	1	high
10	0	high
1.08417	0	high
0.0108333	0	high
0.465833	0	high
4.50333	0	high
2.74833	0	high
0.0133333	0	high
0.605	0	high
1.2625	0	high
0.0933333	0	high
1.3275	0	high
4.15833	0	high
1.95167	0	high
1.61	0	high
0.0191667	0	high
0	0	high
2.05083	1	high
0.0516667	0	high
0.383333	0	high
0.0191667	0	high
10	0	high
1.48083	0	high
2.37333	0	high
0	0	high
0.246667	0	high
3.08583	1	high
1.20167	0	high
0.336667	0	high
1.01833	0	high
0.506667	0	high
5.74083	1	high
0.0825	0	high
0.0275	0	high
1.07333	0	high
1.22917	0	high
4.79083	0	high
1.7025	0	high
3.25	0	high
0	0	high
0.221667	0	high
3.27417	0	high
1.51667	0	high
1.10583	0	high
3.20833	0	high
0.706667	0	high
4.96333	0	high
3.14333	0	high
0.0408333	0	high
2.415	1	high
3.52667	0	high
0	0	high
1.97917	1	high
2.37333	0	high
0.8325	1	high
3.73417	1	high
1.41833	0	high
1.56333	1	high
0	0	high
3.9475	0	high
0.00583333	0	high
0.0191667	0	high
2.0125	0	high
0.470833	0	high
0.06	0	high
2.05083	1	high
0.0275	0	high
0.0275	0	high
3.72583	0	high
3.09917	0	high
2.25833	1	high
0.408333	0	high
0.438333	1	high
0.0408333	0	high
9.175	0	high
2.57917	0	high
3.41417	0	high
0.025	0	high
4.2575	0	high
0	0	high
1.16667	0	high
0.999167	0	high
1.01	1	high
9.11667	0	high
1.33333	0	high
1.1525	0	high
0.2625	0	high
0.963333	0	high

## Sheet: Fig 8c
NQO1-AS expression				NQO1 expression
Stage I	Stage II	Stage III	Stage IV	Stage I	Stage II	Stage III	Stage IV
-3.8271	-0.192522	0.0237126	-1.20573	-0.956	-0.7143	-0.284	-0.7845
-3.8271	-0.167843	1.15985	-0.403398	-0.9418	-0.7093	0.9125	-0.6845
-3.8271	0.16859	-3.8271	-0.188323	-0.9328	-0.5801	-0.9711	-0.4921
-1.44986	0.272018	-3.8271	0.109804	-0.8692	-0.4735	-0.9615	-0.4312
-1.36983	0.287732	-3.8271	0.162939	-0.853	-0.4326	-0.9218	-0.3512
-1.1513	0.317116	-2.82639	0.289766	-0.8452	-0.3201	-0.914	-0.3168
-1.10313	0.941643	-1.74307	0.319109	-0.7882	0.3992	-0.9076	0.2933
-1.02985	1.08287	-1.44545	0.637602	-0.784	0.718	-0.9055	0.3226
-0.904905	1.37844	-1.27822	0.657591	-0.7733	2.396	-0.8764	0.5885
-0.894107	-3.8271	-1.03433	0.940775	-0.7375	-0.9949	-0.8234	1.1545
-0.871725	-3.8271	-1.00998	1.0006	-0.7364	-0.9929	-0.8182	1.3979
-0.831236	-3.8271	-0.955006	1.12238	-0.7207	-0.9829	-0.8071	2.048
-0.735294	-3.8271	-0.951094	1.32841	-0.7093	-0.9828	-0.803	2.3022
-0.634018	-3.8271	-0.910098	1.40471	-0.7021	-0.9793	-0.7986	2.6711
-0.623696	-3.8271	-0.817138	1.66028	-0.6956	-0.9723	-0.7966	5.1765
-0.561726	-3.8271	-0.808979		-0.6938	-0.9658	-0.7881
-0.557482	-3.8271	-0.672288		-0.6813	-0.9655	-0.7457
-0.531867	-3.8271	-0.63052		-0.6701	-0.9576	-0.7015
-0.526447	-3.8271	-0.629338		-0.6183	-0.9573	-0.7007
-0.478799	-3.8271	-0.594701		-0.6146	-0.9459	-0.6948
-0.357201	-3.8271	-0.588735		-0.6113	-0.9448	-0.6864
-0.315782	-3.8271	-0.522794		-0.6105	-0.9431	-0.6858
-0.260132	-3.8271	-0.460676		-0.5858	-0.9431	-0.6765
-0.224432	-3.8271	-0.455846		-0.5741	-0.939	-0.6604
-0.148469	-2.5559	-0.397331		-0.5725	-0.9322	-0.6564
-0.075079	-2.18914	-0.381543		-0.5311	-0.9317	-0.6395
-0.074524	-2.1692	-0.35459		-0.5308	-0.9108	-0.6302
-0.0506245	-2.06247	-0.347384		-0.5289	-0.9011	-0.626
-0.0252242	-2.04586	-0.326867		-0.5271	-0.9	-0.5972
-0.0094134	-2.03142	-0.299693		-0.4973	-0.8968	-0.5834
-0.0080591	-1.73005	-0.21861		-0.4931	-0.8873	-0.5783
0.0144976	-1.70992	-0.207114		-0.4766	-0.8684	-0.5766
0.0326412	-1.47622	-0.203078		-0.4724	-0.8588	-0.5735
0.0344179	-1.26358	-0.201817		-0.4604	-0.8573	-0.5629
0.0417307	-1.25828	-0.17993		-0.4504	-0.8553	-0.5469
0.0462691	-1.25618	-0.14322		-0.4447	-0.8482	-0.5258
0.0823326	-1.24572	-0.133397		-0.4211	-0.8437	-0.5152
0.0865716	-1.21755	-0.113761		-0.4063	-0.8403	-0.5075
0.105191	-1.21526	-0.111489		-0.3959	-0.8347	-0.4973
0.11201	-1.18606	-0.102785		-0.3859	-0.8314	-0.4887
0.11505	-1.11732	-0.100936		-0.3682	-0.8305	-0.4767
0.144881	-1.09908	-0.0935851		-0.3046	-0.829	-0.4624
0.165288	-1.05938	-0.0926445		-0.2976	-0.8288	-0.441
0.208844	-1.04213	-0.0906204		-0.2795	-0.8288	-0.4257
0.220257	-1.03808	-0.0612172		-0.2731	-0.8244	-0.4236
0.220433	-1.00271	-0.0476261		-0.2464	-0.8185	-0.4235
0.222057	-0.975435	-0.0466166		-0.2402	-0.8087	-0.4063
0.234014	-0.974877	-0.0376569		-0.2318	-0.8068	-0.396
0.238661	-0.942137	0.0236329		-0.2188	-0.8035	-0.3955
0.243538	-0.918938	0.02486		-0.2173	-0.8001	-0.3865
0.316899	-0.904539	0.0261886		-0.2142	-0.7967	-0.3791
0.335279	-0.869326	0.0525359		-0.1885	-0.7928	-0.3786
0.418806	-0.858031	0.0526229		-0.1624	-0.7901	-0.3784
0.436614	-0.857342	0.0574598		-0.1598	-0.7802	-0.3729
0.508023	-0.845434	0.102048		-0.137	-0.7799	-0.3702
0.513616	-0.824985	0.144496		-0.1067	-0.7792	-0.3687
0.54647	-0.762821	0.147302		-0.1026	-0.7782	-0.3671
0.552076	-0.713778	0.156912		-0.0796	-0.7724	-0.3617
0.56086	-0.702464	0.157944		-0.0674	-0.7686	-0.351
0.564407	-0.696512	0.165824		-0.0377	-0.7644	-0.3439
0.572216	-0.694794	0.175509		-0.0337	-0.7573	-0.34
0.584558	-0.693581	0.188228		-0.0234	-0.7568	-0.3362
0.599339	-0.675506	0.209538		0.0834	-0.7507	-0.3156
0.602867	-0.659906	0.212721		0.0938	-0.746	-0.2992
0.612685	-0.648586	0.217108		0.2105	-0.7437	-0.2787
0.642426	-0.643489	0.223766		0.2287	-0.7408	-0.2737
0.648914	-0.636345	0.225063		0.2403	-0.7394	-0.2424
0.667226	-0.623707	0.230363		0.2617	-0.7272	-0.2357
0.688589	-0.623615	0.279039		0.2761	-0.7149	-0.2306
0.693029	-0.621033	0.283626		0.3794	-0.7117	-0.2206
0.703491	-0.5996	0.291719		0.3836	-0.704	-0.2109
0.751347	-0.577879	0.302599		0.4712	-0.7038	-0.2038
0.763805	-0.568169	0.316747		0.5004	-0.7037	-0.186
0.771814	-0.565938	0.318555		0.5518	-0.6956	-0.1637
0.810358	-0.558871	0.337401		0.7651	-0.6938	-0.1591
0.847623	-0.554267	0.35269		0.7778	-0.6887	-0.1437
1.14038	-0.544503	0.391925		1.2437	-0.6887	-0.0833
1.15887	-0.534641	0.421153		1.3382	-0.6856	-0.0791
1.2426	-0.533905	0.429583		1.9555	-0.6794	-0.0601
-3.8271	-0.527292	0.433688		2.1369	-0.6793	-0.0584
-3.8271	-0.524781	0.453298		-0.9764	-0.6774	-0.0408
-3.8271	-0.513188	0.484005		-0.9744	-0.6746	-0.0224
-1.89111	-0.509646	0.486976		-0.9372	-0.6677	0.0081
-1.42221	-0.500231	0.497298		-0.911	-0.6643	0.0106
-1.28942	-0.48185	0.500776		-0.9048	-0.6623	0.0166
-1.13807	-0.479828	0.504146		-0.8559	-0.6599	0.0665
-1.12977	-0.476889	0.533628		-0.8516	-0.6589	0.0666
-1.05902	-0.469563	0.536076		-0.8385	-0.6498	0.0744
-1.05118	-0.460413	0.556119		-0.7847	-0.6486	0.1155
-1.00331	-0.458188	0.572311		-0.7633	-0.6454	0.1254
-0.936724	-0.457326	0.573927		-0.7464	-0.6423	0.1691
-0.918003	-0.443018	0.575226		-0.7454	-0.6387	0.1699
-0.873161	-0.433003	0.578045		-0.7431	-0.6323	0.1719
-0.668753	-0.427168	0.604606		-0.7412	-0.6247	0.2599
-0.650068	-0.426629	0.613043		-0.7351	-0.6235	0.2633
-0.588022	-0.404079	0.627884		-0.7296	-0.6199	0.3006
-0.503086	-0.388427	0.655211		-0.6888	-0.6171	0.334
-0.492909	-0.383535	0.687708		-0.683	-0.6159	0.3431
-0.490666	-0.3774	0.71555		-0.6622	-0.6144	0.345
-0.459124	-0.352114	0.727167		-0.6509	-0.6143	0.3794
-0.42011	-0.351996	0.738826		-0.6357	-0.6081	0.3843
-0.410159	-0.351546	0.74325		-0.6346	-0.6061	0.3965
-0.397589	-0.34766	0.74543		-0.6198	-0.6061	0.4023
-0.376368	-0.345377	0.766678		-0.6089	-0.606	0.4066
-0.298231	-0.342937	0.769511		-0.5818	-0.6032	0.4075
-0.190747	-0.327302	0.775166		-0.5803	-0.5992	0.4165
-0.168882	-0.302345	0.786144		-0.568	-0.5983	0.423
-0.103669	-0.282923	0.786619		-0.5404	-0.5973	0.474
-0.101447	-0.280794	0.791026		-0.5387	-0.5971	0.4753
-0.0106606	-0.269744	0.810101		-0.5291	-0.5944	0.4962
-0.0010842	-0.26895	0.816119		-0.5219	-0.589	0.4975
0.0231729	-0.265141	0.816951		-0.514	-0.5857	0.5652
0.0679578	-0.261888	0.870794		-0.507	-0.5856	0.5721
0.152439	-0.251657	0.87171		-0.5058	-0.5809	0.5751
0.17189	-0.244404	0.872631		-0.5025	-0.5808	0.6228
0.187916	-0.241335	0.894336		-0.498	-0.5801	0.6549
0.225746	-0.232875	0.907761		-0.4967	-0.5797	0.6746
0.235355	-0.232178	0.989843		-0.4716	-0.5746	0.7091
0.266573	-0.225532	1.01046		-0.4657	-0.5713	0.7918
0.268315	-0.224321	1.01137		-0.4	-0.5674	0.9883
0.269265	-0.221754	1.04992		-0.373	-0.566	1.0001
0.297171	-0.217941	1.05696		-0.3146	-0.5647	1.1862
0.297857	-0.210237	1.06639		-0.2821	-0.5619	1.2058
0.300768	-0.206204	1.08579		-0.1885	-0.5571	1.3615
0.315184	-0.200938	1.10018		-0.1681	-0.5546	1.4047
0.337949	-0.199574	1.11947		-0.1128	-0.5518	1.4325
0.357987	-0.185346	1.13447		-0.1028	-0.5507	1.4439
0.368659	-0.181607	1.1364		-0.0926	-0.5494	1.4683
0.384441	-0.174144	1.18266		-0.0909	-0.5408	1.4851
0.422897	-0.165403	1.18457		-0.0764	-0.5394	1.5821
0.45152	-0.162534	1.20891		-0.0751	-0.5392	1.7068
0.452376	-0.155435	1.23123		-0.046	-0.5314	2.0194
0.510309	-0.154823	1.27907		-0.0204	-0.5289	2.073
0.511503	-0.142717	1.35084		0.0499	-0.5283	2.2886
0.545724	-0.141712	1.38061		0.0743	-0.5204	2.3004
0.623275	-0.13706	1.52853		0.1309	-0.5189	4.3571
0.624915	-0.133122	1.71241		0.137	-0.5149	4.8217
0.645029	-0.130108	1.72772		0.1403	-0.5085	6.3135
0.731634	-0.123755	1.91108		0.1599	-0.5018	6.5951
0.74505	-0.114405	-3.8271		0.2122	-0.5002	8.0177
0.749622	-0.111097	-1.48013		0.2661	-0.4907	-0.9562
0.767604	-0.094816	-0.960004		0.3442	-0.4901	-0.8631
0.7966	-0.0785329	-0.498007		0.3536	-0.4845	-0.7498
0.817915	-0.0767907	-0.292686		0.5074	-0.4781	-0.7107
0.828958	-0.0541345	-0.27105		0.5196	-0.478	-0.6105
0.876619	-0.0526207	-0.132782		0.5737	-0.4754	-0.5017
0.898687	-0.0517978	0.107041		0.6547	-0.461	-0.4913
0.899329	-0.0447729	0.254109		0.778	-0.4547	-0.361
0.903623	-0.0430503	0.258307		0.8791	-0.4535	-0.3576
0.952045	-0.0363793	0.382019		0.957	-0.4528	-0.239
0.955797	-0.0346488	0.38848		0.9836	-0.4524	-0.1067
0.958747	-0.0335067	0.394074		0.9954	-0.4371	0.1723
0.994697	-0.0260995	0.430177		1.1545	-0.4336	0.2962
1.03731	0.00517547	0.443293		1.2072	-0.4322	0.4589
1.124	0.0109316	0.589377		1.2251	-0.4295	0.5099
1.18602	0.0125574	0.757411		1.3009	-0.4239	0.6947
1.38307	0.0218053	0.931746		1.4693	-0.4173	0.9163
-0.953623	0.0294743	1.01717		2.7119	-0.4163	1.0982
-0.554829	0.0295677	1.02022		-0.9039	-0.4135	1.2406
-0.309185	0.0376523	1.18502		-0.8012	-0.4122	1.3419
-0.0908038	0.0475903	1.24336		-0.6989	-0.4121	1.4676
0.123458	0.0581441	1.26383		-0.5832	-0.4003	1.9043
0.33712	0.0639997	1.28854		-0.3249	-0.3998	2.0835
0.505955	0.0696019	1.35306		-0.2398	-0.3988	2.3968
0.642378	0.0703741	1.59306		-0.1543	-0.3941	2.8075
0.687958	0.0816128	1.92523		0.2282	-0.3868	3.0047
0.778718	0.0816168	-3.8271		0.3771	-0.3846	5.7112
1.73059	0.098727	-1.99279		1.2901	-0.3759	-0.8717
	0.103395	-1.69112		4.3928	-0.3706	-0.8633
	0.103709	-0.991669			-0.3632	-0.8294
	0.111106	-0.739667			-0.3589	-0.8046
	0.111282	-0.566332			-0.3529	-0.7832
	0.11136	-0.417755			-0.3523	-0.759
	0.118848	-0.412228			-0.3516	-0.7435
	0.134465	-0.350769			-0.3445	-0.7412
	0.139414	-0.316047			-0.3367	-0.7167
	0.144076	-0.269103			-0.3359	-0.683
	0.144706	-0.25326			-0.3336	-0.6204
	0.144992	-0.224154			-0.3279	-0.6201
	0.164068	-0.21944			-0.3279	-0.6115
	0.176057	-0.213225			-0.3278	-0.5812
	0.180056	-0.123388			-0.3222	-0.5558
	0.194273	-0.0989252			-0.3194	-0.5316
	0.194637	-0.0699682			-0.3169	-0.5032
	0.203182	-0.0658402			-0.3116	-0.4829
	0.220426	-0.0147276			-0.3071	-0.4275
	0.226975	0.051119			-0.2735	-0.2979
	0.227296	0.051185			-0.2726	-0.2979
	0.229371	0.134087			-0.2709	-0.293
	0.231226	0.138775			-0.2654	-0.2915
	0.231328	0.162621			-0.2652	-0.266
	0.232494	0.167224			-0.265	-0.2614
	0.234799	0.167998			-0.2591	-0.2395
	0.238852	0.236676			-0.2525	-0.2111
	0.240706	0.287713			-0.2504	-0.1904
	0.243607	0.355202			-0.2476	-0.1481
	0.243607	0.355202			-0.2387	-0.1423
	0.24661	0.370502			-0.2304	-0.1351
	0.249113	0.404344			-0.2216	-0.069
	0.254623	0.427576			-0.22	-0.063
	0.256819	0.434284			-0.2188	0.0063
	0.268899	0.434361			-0.2184	0.0924
	0.270378	0.477441			-0.2021	0.1115
	0.270388	0.47872			-0.2003	0.1194
	0.271332	0.483541			-0.1974	0.1608
	0.274233	0.525296			-0.1962	0.1721
	0.27506	0.56224			-0.1936	0.2215
	0.28177	0.751745			-0.1787	0.2321
	0.298257	0.759439			-0.1692	0.3766
	0.299011	0.768974			-0.158	0.3808
	0.305897	0.804179			-0.1534	0.3825
	0.310174	0.817963			-0.1503	0.4456
	0.31353	0.824637			-0.1401	0.4799
	0.316677	0.928334			-0.14	0.5647
	0.320899	0.939045			-0.1305	0.6626
	0.321994	0.965807			-0.1296	0.7536
	0.323742	0.97362			-0.1251	0.8555
	0.327753	1.02886			-0.1103	0.8671
	0.327898	1.09355			-0.1085	1.0487
	0.336734	1.12666			-0.1012	1.3796
	0.338352	1.22478			-0.0989	1.5682
	0.338749	1.56533			-0.0959	2.0739
	0.342459	1.72189			-0.0919	2.5934
	0.342459				-0.0893	6.1921
	0.355044				-0.0871
	0.36164				-0.0686
	0.372202				-0.0663
	0.374423				-0.0635
	0.375137				-0.0505
	0.37696				-0.0493
	0.377533				-0.041
	0.380663				-0.0394
	0.397754				-0.0354
	0.407494				-0.0348
	0.409097				-0.026
	0.410082				-0.0172
	0.415761				-0.0065
	0.416389				-0.0034
	0.424566				0.0014
	0.430916				0.0081
	0.4327				0.0125
	0.442157				0.013
	0.454831				0.0283
	0.465966				0.0287
	0.467825				0.0295
	0.468564				0.0332
	0.469939				0.0505
	0.47082				0.0607
	0.480813				0.0627
	0.483783				0.0721
	0.484439				0.0866
	0.484772				0.0881
	0.485519				0.0976
	0.486051				0.1079
	0.490968				0.1223
	0.491864				0.1273
	0.494371				0.1304
	0.498223				0.1389
	0.499012				0.1449
	0.499491				0.1711
	0.503984				0.2391
	0.50423				0.2414
	0.506475				0.2489
	0.521173				0.2497
	0.52512				0.2537
	0.539886				0.2701
	0.540083				0.2767
	0.54082				0.2912
	0.544433				0.3121
	0.548816				0.3219
	0.563357				0.3304
	0.57714				0.3357
	0.582648				0.3405
	0.583687				0.3519
	0.588383				0.3528
	0.588864				0.3648
	0.599625				0.3772
	0.600663				0.3807
	0.6044				0.3807
	0.627498				0.3937
	0.63604				0.4182
	0.64288				0.4221
	0.659789				0.4527
	0.663348				0.4552
	0.675528				0.4555
	0.677061				0.4561
	0.682197				0.473
	0.702904				0.4798
	0.721443				0.4799
	0.727913				0.4948
	0.730934				0.5099
	0.750337				0.5439
	0.751332				0.5454
	0.757669				0.5505
	0.758871				0.5737
	0.771036				0.5785
	0.771959				0.6058
	0.777903				0.6162
	0.778345				0.7006
	0.781538				0.7063
	0.821156				0.7069
	0.835729				0.7173
	0.841922				0.751
	0.842358				0.7787
	0.844261				0.8409
	0.852133				0.8623
	0.867728				0.8706
	0.873117				0.8851
	0.873171				0.9227
	0.889232				0.929
	0.897348				0.9328
	0.910963				0.9408
	0.914266				0.9466
	0.923268				0.963
	0.93177				1.0108
	0.954076				1.0273
	0.966853				1.0692
	0.99808				1.0763
	1.00225				1.087
	1.01199				1.114
	1.02704				1.116
	1.03002				1.1191
	1.04879				1.1549
	1.06017				1.1617
	1.06849				1.1948
	1.07596				1.198
	1.07836				1.2049
	1.07951				1.2157
	1.08261				1.243
	1.08771				1.2634
	1.09191				1.2917
	1.10589				1.347
	1.1235				1.3732
	1.12409				1.4265
	1.17754				1.4944
	1.20847				1.5315
	1.21707				1.5364
	1.22394				1.547
	1.26248				1.6102
	1.30057				1.6614
	1.32266				1.7887
	1.32953				1.8931
	1.33867				2.3247
	1.39505				2.448
	1.41396				2.541
	1.42902				2.95
	1.65827				4.0044
	1.82305				4.8973
	-3.8271				-0.9821
	-3.8271				-0.9607
	-3.8271				-0.9514
	-3.8271				-0.9495
	-3.8271				-0.9318
	-3.8271				-0.897
	-3.8271				-0.8671
	-1.85835				-0.8593
	-1.41014				-0.8516
	-1.41008				-0.85
	-1.40213				-0.8499
	-1.31792				-0.8463
	-1.30033				-0.8413
	-1.17016				-0.8303
	-1.17016				-0.8177
	-1.12698				-0.8137
	-1.11475				-0.7976
	-1.09138				-0.7946
	-1.06015				-0.7934
	-1.05636				-0.7804
	-1.03798				-0.7773
	-1.00856				-0.7743
	-0.952477				-0.7684
	-0.952477				-0.762
	-0.882675				-0.7616
	-0.876707				-0.7569
	-0.84321				-0.7568
	-0.814772				-0.7443
	-0.782224				-0.7435
	-0.780288				-0.7376
	-0.779116				-0.736
	-0.716384				-0.7297
	-0.684338				-0.7265
	-0.677857				-0.7239
	-0.658454				-0.721
	-0.654648				-0.7147
	-0.645009				-0.7127
	-0.628271				-0.7105
	-0.591521				-0.7032
	-0.573774				-0.7032
	-0.548986				-0.701
	-0.543659				-0.6979
	-0.53289				-0.6939
	-0.526065				-0.6855
	-0.521619				-0.682
	-0.509699				-0.6507
	-0.475791				-0.6481
	-0.394858				-0.645
	-0.381928				-0.6249
	-0.378107				-0.6171
	-0.361999				-0.6099
	-0.360834				-0.6092
	-0.34778				-0.6075
	-0.345819				-0.6022
	-0.341206				-0.5836
	-0.323808				-0.5815
	-0.317012				-0.5812
	-0.286516				-0.5804
	-0.285222				-0.567
	-0.283556				-0.565
	-0.283238				-0.5641
	-0.277838				-0.5591
	-0.270764				-0.5416
	-0.256104				-0.5366
	-0.249585				-0.5339
	-0.244776				-0.5229
	-0.243173				-0.5217
	-0.232109				-0.5116
	-0.192989				-0.5078
	-0.186352				-0.4987
	-0.183601				-0.4982
	-0.18215				-0.4936
	-0.178129				-0.4871
	-0.155408				-0.4835
	-0.149754				-0.4771
	-0.14441				-0.4752
	-0.140432				-0.4647
	-0.131452				-0.4647
	-0.121407				-0.4589
	-0.0949864				-0.4542
	-0.0931277				-0.448
	-0.0754251				-0.4447
	-0.07308				-0.4428
	-0.0563699				-0.4325
	-0.0383908				-0.4213
	-0.0261998				-0.4195
	-0.0117802				-0.4167
	0.016292				-0.4124
	0.0208639				-0.3995
	0.0212371				-0.3951
	0.0254115				-0.3943
	0.0295202				-0.3809
	0.0335492				-0.3769
	0.0340469				-0.3769
	0.0345959				-0.3592
	0.0349				-0.3582
	0.043144				-0.3526
	0.0435581				-0.3518
	0.0460875				-0.3411
	0.0507855				-0.3306
	0.0554641				-0.3187
	0.0625401				-0.3176
	0.0751915				-0.3052
	0.0781315				-0.3015
	0.105149				-0.2956
	0.10907				-0.2948
	0.111353				-0.292
	0.112861				-0.2883
	0.133484				-0.288
	0.143682				-0.2823
	0.156998				-0.2815
	0.193269				-0.2714
	0.193269				-0.2664
	0.197202				-0.2641
	0.201221				-0.2601
	0.207096				-0.2588
	0.213555				-0.232
	0.224844				-0.2241
	0.226848				-0.2157
	0.228347				-0.1882
	0.229151				-0.164
	0.233243				-0.1552
	0.233468				-0.1533
	0.235993				-0.1465
	0.244002				-0.1448
	0.246561				-0.1446
	0.251				-0.1335
	0.276836				-0.1249
	0.296003				-0.1217
	0.305335				-0.1179
	0.327987				-0.116
	0.33541				-0.109
	0.347596				-0.1081
	0.358859				-0.0909
	0.363169				-0.0626
	0.367964				-0.0552
	0.376059				-0.0418
	0.379111				-0.0382
	0.381743				-0.0376
	0.390567				-0.0296
	0.393072				-0.0171
	0.394829				-0.0079
	0.400387				0.0062
	0.410056				0.0073
	0.415872				0.0107
	0.426142				0.0218
	0.435721				0.0391
	0.437337				0.0679
	0.442027				0.0717
	0.452303				0.0767
	0.453422				0.0832
	0.463989				0.0893
	0.465393				0.0976
	0.466718				0.0985
	0.47829				0.1017
	0.485327				0.112
	0.499039				0.1198
	0.504209				0.128
	0.508232				0.1376
	0.518878				0.1403
	0.520221				0.165
	0.520267				0.1717
	0.521419				0.1723
	0.532262				0.2111
	0.540796				0.2461
	0.548139				0.2888
	0.552869				0.2922
	0.617741				0.2968
	0.634638				0.303
	0.649267				0.316
	0.652905				0.318
	0.656191				0.3357
	0.665204				0.3451
	0.6665				0.367
	0.675733				0.4039
	0.679136				0.4091
	0.681086				0.4294
	0.683296				0.431
	0.684084				0.4317
	0.691799				0.4322
	0.695772				0.435
	0.696094				0.4518
	0.701244				0.4807
	0.71347				0.4935
	0.72354				0.5286
	0.732915				0.5369
	0.738904				0.5401
	0.757285				0.5565
	0.759903				0.6134
	0.760525				0.6282
	0.761623				0.6291
	0.764658				0.6835
	0.778143				0.6934
	0.782372				0.7247
	0.799454				0.7299
	0.810914				0.7685
	0.811337				0.7782
	0.815938				0.8196
	0.83606				0.8313
	0.83888				0.8485
	0.855067				0.8654
	0.882311				0.8718
	0.891008				0.8825
	0.896096				0.9679
	0.899038				1.0639
	0.909391				1.0701
	0.919497				1.1076
	0.924386				1.1907
	0.932555				1.1998
	0.934318				1.2305
	0.937339				1.2603
	0.938685				1.3021
	0.950676				1.3063
	0.97117				1.3246
	0.978242				1.4477
	0.996615				1.4912
	1.00267				1.5047
	1.078				1.5166
	1.08121				1.6148
	1.13202				1.7372
	1.18748				1.8359
	1.19935				1.8403
	1.2324				2.1297
	1.32749				2.5451
	1.34692				2.7209
	1.43173				2.7213
	1.51902				4.4703
	1.52185				5.0826
	1.62488				7.5871

## Sheet: Fig 8d
Time	Disease-free 10yr survival event	NQO1 level
17.5806	0	low
10.6972	0	low
3.32222	1	low
22.2694	0	low
21.375	0	low
3.60556	1	low
4.92222	0	low
22.8667	0	low
16.2111	0	low
9.75278	0	low
14.925	0	low
1.56667	1	low
4.775	1	low
21.2722	0	low
1.80833	1	low
8.50278	0	low
10.1389	1	low
14.0583	0	low
22.1306	0	low
20.5833	0	low
6.30833	0	low
16.525	0	low
18.4333	0	low
2.53056	1	low
1.98056	0	low
8.21389	0	low
14.5972	0	low
3.38611	1	low
3.95278	1	low
9.00556	1	low
21.075	0	low
15.9833	0	low
2.11111	0	low
9.08611	0	low
14.8861	0	low
8.53333	1	low
10.6833	0	low
10.225	0	low
1.93333	1	low
12.4528	1	low
19.0278	0	low
8.675	0	low
12.5889	0	low
18.4083	0	low
14.5917	0	low
20.0361	0	low
0.211111	0	low
11.3333	0	low
20.1333	0	low
2.43611	1	low
11.5278	0	low
2.18889	1	low
12.4778	0	low
12.75	1	low
20.3139	0	low
10.9222	0	low
1.94444	1	low
6.03611	0	low
20.7306	0	low
5.82778	1	low
15.4	0	low
2.38056	1	low
9.71111	0	low
16.3083	0	low
2.73611	1	low
6.56389	0	low
20.1056	0	low
11.7639	0	low
10.8694	0	low
15.2361	0	low
1.65833	1	low
15.2083	0	low
3.60556	0	low
11.7139	0	low
3.86944	1	low
7.35278	0	low
11.8889	0	low
10.725	1	low
8.34444	0	low
15.9944	0	low
8.50833	0	low
2.23889	1	low
9.06389	0	low
3.03333	1	low
14.7944	0	low
9.15278	0	low
18.7028	0	low
11.2056	1	low
8.49722	0	low
6.27778	1	low
3.58611	1	low
7.73611	0	low
2.66944	1	low
1.65278	1	low
5.45833	1	low
14.275	0	low
12.6833	0	low
22.0194	0	low
14.8028	0	low
22.0639	0	low
4.46944	1	low
13.7472	0	low
7.625	0	low
19.6694	0	low
7.33333	0	low
8.76667	0	low
2.61111	0	low
11.3472	0	low
15.2417	0	low
22.0833	0	low
5.65	1	low
2.72778	0	low
12.9778	0	low
9.47222	1	low
8.81667	0	low
5.90833	0	low
10.1667	1	low
9.71111	0	low
2.93611	1	low
1.23333	1	low
0.819444	1	low
14.9528	0	low
23.2583	0	low
9.00556	1	low
3.86389	1	low
19	0	low
7.54722	0	low
16.225	0	low
17.825	0	low
4.57778	0	low
16.5083	1	low
16.4722	1	low
0.902778	0	low
13.4806	0	low
16.9611	1	low
6.68611	0	low
21.275	0	low
7.63333	0	low
5.75833	1	low
0.313889	0	low
7.01944	0	low
0.522222	1	low
16.3861	0	low
11.6944	0	low
7.89444	0	low
22.7417	0	low
23.5694	0	low
8.84444	0	low
1.84444	1	low
14.0278	0	low
9.94167	0	low
4.65278	1	low
19.5278	0	low
6.02222	0	low
9.20556	0	low
10.6528	0	low
5.25	0	low
13.0917	0	low
8.62222	0	low
18.1472	0	low
12.5083	0	low
11.9611	0	low
12.7944	0	low
9.34444	0	low
10.25	0	low
11.3389	0	low
7.25	0	low
3.11389	1	low
6.97222	0	low
11.4833	0	low
1.29444	0	low
21.2806	0	low
5.31944	0	low
13.7278	0	low
11.75	0	low
18.8389	0	low
29.25	0	low
8.40278	0	low
13.7861	0	low
15.0528	0	low
6.75278	0	low
21.6472	0	low
12.0556	1	low
1.64444	0	low
9.70556	0	low
6.15278	0	low
4.41389	1	low
6.84167	0	low
8.54722	0	low
2.55833	0	low
17.6	0	low
15.7611	0	low
20.1167	0	low
8.7	0	low
2.16667	1	low
15.8472	0	low
1.07778	1	low
0.347222	1	low
4.30833	0	low
4.46389	0	low
1.56944	1	low
6.38611	0	low
8.49167	0	low
1.43333	1	low
24.95	0	low
5.33056	0	low
17.8917	0	low
12.6917	0	low
2.22778	0	low
2.33889	0	low
3.54722	0	low
1.66667	1	low
17.75	0	low
3.14444	1	low
7.775	0	low
8.175	0	low
15.9167	1	low
1.87222	1	low
11.025	0	low
14.8667	0	low
13.6944	0	low
6.28333	0	low
17.7667	1	low
3.15	1	low
10.2722	0	low
0.102778	0	low
20.8889	0	low
18.5167	0	low
12.6389	0	low
7.40278	0	low
4.58333	1	low
1.86667	1	low
12.3806	0	low
5.32222	0	low
5.36389	0	low
14.725	0	low
14.7028	0	low
20.0167	0	low
2.13611	1	low
5.05556	0	low
9.4	0	low
17.2889	0	low
18.0722	1	low
10.9917	0	low
3.52778	0	low
3.83889	1	low
9.75	0	low
8.78889	0	low
0.238889	0	low
6.94722	0	low
13.6556	0	low
7.04167	1	low
12.2417	0	low
0.672222	1	low
8.35833	1	low
14.675	0	low
17.8694	0	low
24.7389	0	low
19.7444	0	low
16.3278	0	low
13.3667	0	low
21.4806	0	low
8.50556	0	low
5.24167	1	low
5.29722	0	low
1.88889	1	low
8.93889	0	low
9.10278	0	low
1.67778	1	low
16.5944	0	low
6.14167	0	low
11.9306	0	low
16.675	0	low
23.8389	0	low
1.30278	1	low
13.2556	0	low
6.025	0	low
12.55	1	low
19.9417	0	low
8.9	1	low
18.8389	0	low
15.6083	0	low
1.32222	1	low
14.3583	0	low
11.0028	1	low
2.28333	0	low
12.3389	0	low
13.3083	0	low
15.825	0	low
7.35	0	low
7.175	0	low
3.73611	1	low
11.6861	0	low
11.8694	0	low
21.0278	0	low
2.28333	1	low
4.69444	1	low
12.0778	0	low
1.48056	0	low
10.4389	1	low
8.26944	0	low
4.775	1	low
1.49444	1	low
7.44722	1	low
16.7639	0	low
4.36111	1	low
13.2694	1	low
10.9722	0	low
14.2333	0	low
12.1972	0	low
10.4	0	low
0.458333	1	low
7.13056	1	low
8.33056	1	low
14.0222	1	low
2.91944	1	low
22.9778	0	low
19.5194	0	low
5.14167	0	low
16.8417	0	low
10.5389	0	low
0.00833333	1	low
19.2056	0	low
17.6833	0	low
5.67222	1	low
8.62222	1	low
5.56111	1	low
21.8861	0	low
9.79722	1	low
19.6722	0	low
6.27778	0	low
6.16944	0	low
6.06667	0	low
16.7028	0	low
7.23611	0	low
0.486111	1	low
18.9861	1	low
15.9944	0	low
20.3694	0	low
10.0111	1	low
2.58056	0	low
7.58889	0	low
1.85278	0	low
19.1111	0	low
14.65	0	low
22.5111	1	low
9.56389	0	low
12.4806	0	low
15.2167	0	low
2.74444	1	low
9.21944	0	low
12.6583	0	low
19.2083	0	low
21.3	0	low
12.55	1	low
13.6	0	low
5.01111	0	low
10.3417	0	low
4.60278	1	low
5.95833	0	low
15.6528	0	low
11.6333	1	low
2.65	0	low
18.7639	0	low
8.98056	0	low
15.9306	0	low
22.85	0	low
8.46389	0	low
15.3306	0	low
16.1806	0	low
16.9167	0	low
1.47222	1	low
13.6278	0	low
7.60278	0	low
1.75	1	low
6.75556	1	low
7.23333	0	low
21.4306	0	low
9.41111	0	low
8.40556	1	low
4.14722	0	low
11.9	0	low
6.35278	0	low
2.33056	1	low
7.075	1	low
6.88611	1	low
16.2139	0	low
15.55	0	low
2.61944	1	low
0.988889	1	low
14.6583	0	low
14.4694	0	low
10.4194	1	low
7.49722	0	low
9.31944	0	low
9.36667	0	low
24.3889	0	low
12.8333	0	low
6.55833	0	low
6.33056	0	low
2.03333	0	low
20.9222	0	low
26.5167	0	low
11.5278	0	low
9.05	0	low
19.1583	0	low
18.3056	1	low
6.45833	0	low
14.4139	1	low
16.7889	0	low
5.48611	1	low
11.6361	0	low
4.1	1	low
10.8722	0	low
15.4667	0	low
19.9444	0	low
14.8944	0	low
7.30833	1	low
16.2806	0	low
1.18333	0	low
21.6833	0	low
22.1611	0	low
5.62222	0	low
17.1306	1	low
20.2139	0	low
0.786111	1	low
9.90833	0	low
15.5444	0	low
18.3583	0	low
13.125	0	low
7.56667	1	low
4.12222	1	low
21.0889	0	low
19.7722	0	low
20.0028	0	low
0.988889	1	low
7.125	0	low
2.21389	1	low
1.25556	0	low
2.025	1	low
11.2778	0	low
1.58611	1	low
4.52222	0	low
19.0667	0	low
8.5	1	low
3.575	1	low
17.6833	0	low
19.0889	0	low
1.82778	1	low
1.98611	1	low
8.42222	0	low
21.6611	0	low
10.3444	0	low
17.1778	0	low
2.60833	1	low
19.7722	0	low
16.5917	0	low
27.9778	1	low
9.5	1	low
17.3028	0	low
18.0806	0	low
2.75	0	low
2.93333	1	low
12.5389	0	low
3.16944	0	low
2.12222	1	low
17.3667	0	low
9.25833	1	low
8.28056	0	low
2.28889	1	low
17.2139	0	low
5.33611	0	low
3.39167	1	low
9.03889	0	low
6.96944	0	low
15.5861	0	low
5.67778	1	low
16.0167	0	low
21.1889	0	low
18.0917	0	low
18.1361	0	low
5.35278	0	low
15.8222	0	low
19.3056	0	low
16.1917	0	low
2.57778	1	low
16.5111	0	low
18.2639	1	low
16.825	0	low
15.6806	0	low
3.73889	1	low
4.26667	1	low
17.7806	0	low
18.9778	0	low
22.525	0	low
3.83889	1	low
13.6	0	low
17.725	0	low
14.3333	0	low
11.0639	0	low
9.32222	0	low
1.275	0	low
3.75278	0	low
13.3333	0	low
6.45	0	low
9.80556	1	low
2.58889	1	low
20.1556	0	low
19.55	0	low
3.90278	0	low
17.5806	1	low
16.4444	0	low
12.1722	0	low
8.66667	0	low
11.5472	0	low
4.80556	1	low
1.11667	0	low
19.0083	0	low
1.3	1	low
12.4806	0	low
22.175	0	low
16.8278	1	low
5.38333	0	low
12.0778	0	low
0.208333	0	low
18.7833	0	low
22.0194	0	low
13.3611	0	low
4.10278	1	low
2.62222	1	low
2.88889	1	low
6.76111	0	low
2.32222	1	low
15.2417	0	low
6.61389	1	low
17.0167	1	low
4.61667	1	low
8.8	1	low
7.7	0	low
15.7111	0	low
16.5861	0	low
4.95833	1	low
0.655556	1	low
21.6278	0	low
20.1333	1	low
19.5333	0	low
12.8194	0	low
4.16667	1	low
20.35	0	low
2.95556	1	low
9.71944	0	low
15.3556	0	low
4.975	1	low
3.72778	1	low
16.3222	0	low
7.52222	1	low
10.7139	0	low
17.4389	0	low
19.7806	0	low
5.23056	1	low
22.6611	0	low
16.6639	0	low
4.12778	0	low
1.52222	1	low
14.2389	0	low
15.1222	0	low
8.83056	0	low
7.58333	0	low
2.41944	0	low
21.1278	0	low
21	0	low
9.14722	0	low
9.26389	0	low
15.9556	0	low
8.28333	1	low
5.16389	1	low
7.31111	1	low
16.5083	0	low
8.01667	0	low
3.45556	1	low
1.99444	1	low
21.9194	0	low
22.4444	0	low
14.2222	1	low
1.15	1	low
18.2639	0	low
9.25	0	low
15.7861	0	low
7.55556	0	low
6.65	1	low
13.3111	0	low
6.72778	0	low
12.6722	0	low
9.23056	1	low
13.9528	0	low
4.40833	0	low
16.4056	0	low
3.54722	1	low
19.9361	0	low
8.23611	1	low
2.05278	0	low
14.4083	0	low
0.886111	1	low
12.875	0	low
8.48611	0	low
10.1889	0	low
22.0944	0	low
6.94722	1	low
12.8222	1	low
15.1028	1	low
18.5278	0	low
10.9667	0	low
3.73056	1	low
11.0472	1	low
9.55	0	low
8.31111	0	low
10.4667	1	low
14.4194	0	low
5.98611	0	low
16.0111	0	low
18.1861	0	low
1.76389	1	low
17.15	0	low
19.5444	0	low
15.8417	0	low
5.78333	0	low
21.4722	0	low
14.1528	0	low
13.8889	0	low
11.8694	0	low
4.63889	0	low
20.2639	0	low
7.21667	0	low
11.5778	0	low
5.07222	1	low
8.20833	0	low
13.7083	0	low
9.63611	0	low
12.2806	0	low
10.8917	0	low
2.53611	1	low
11.6333	0	low
2.73889	0	low
21.7278	0	low
24.7694	0	low
5.29167	1	low
7.97778	0	low
9.88333	1	low
15.5333	0	low
8.14722	0	low
12.3056	0	low
10.7111	0	low
7.26944	1	low
10.2944	0	low
12.0361	0	low
9.21111	0	low
16.9611	0	low
16.6944	0	low
8.10556	0	low
14.05	0	low
22.2444	0	low
1.85278	0	low
21.4694	0	low
8.59167	1	low
9.53889	0	low
3.91944	1	low
20.3472	1	low
8.13333	0	low
4.64444	1	low
12.4889	0	low
21.8444	0	low
6.59444	0	low
22.6833	0	low
10.7	0	low
3.08333	1	low
4.70833	1	low
19.7611	0	low
0.922222	1	low
10.4	1	low
5.29444	0	low
7.73056	0	low
14.0806	1	low
7.98889	0	low
6.22778	1	low
10.8639	0	low
10.7694	0	low
18.8917	0	low
7.08333	0	low
20.7306	0	low
8.10833	1	low
16.6139	0	low
9.13333	1	low
9.94444	0	low
18.8944	0	low
11.7389	0	low
1.38333	1	low
15.2667	0	low
9.45278	0	low
10.3417	0	low
3.23333	1	low
23.3167	0	low
9.23611	1	low
9.00556	0	low
23.9944	0	low
9.16111	0	low
6.59722	0	low
9.54444	0	low
9.52778	0	low
17.6583	1	low
9.66111	0	low
16.8139	0	low
13.4722	0	low
7.11667	0	low
16.2778	0	low
11.1028	1	low
3.08056	1	low
14.1917	1	low
11.9611	0	low
2.075	1	low
10.275	1	low
19.5361	0	low
20.8444	0	low
5.87222	1	low
6.72778	1	low
10.9417	0	low
5.45556	0	low
4.37222	1	low
19.4389	0	low
3.76389	1	low
5.95833	0	low
20.325	0	low
25.0583	1	low
10.5556	0	low
3.20278	0	low
10.4667	1	low
2.53056	1	low
11.7972	0	low
2.71944	1	low
13.7639	1	low
10.925	0	low
6.09444	1	low
11.3917	0	low
1.72222	0	low
8.11944	1	low
3.55278	0	low
6.77778	1	low
19.9306	1	low
17.1333	0	low
11.6861	0	low
5.075	1	low
4.68889	1	low
10.2722	0	low
2.95	1	low
5.93056	0	low
18.3028	0	low
5.89444	0	low
12.4667	0	low
4.89722	0	low
1.29167	1	low
16.7889	0	low
23.5306	0	low
5.15833	1	low
9.46389	0	low
2.25556	1	low
12.2639	0	low
5.45	0	low
22.2833	0	low
7.63611	1	low
17.6972	0	low
7.54722	0	low
3.04722	0	low
2.12778	0	low
19.0667	0	low
14.0833	1	low
12.4417	0	low
13.5917	1	low
5.79167	0	low
10.0361	0	low
5.98333	1	low
14.025	0	low
22.2833	0	low
4.33056	1	low
16.15	0	low
8.58056	0	low
13.9583	0	low
9.38611	0	low
3.23333	1	low
14.4944	0	low
14.5222	0	low
7.44444	0	low
7.41944	0	low
9.41389	0	low
0	0	low
2.44167	1	low
14.6639	1	low
3.28611	0	low
11.2278	0	low
0.105556	0	low
22.4083	0	low
15.3472	0	low
9.54167	0	low
5.96944	0	low
6.70833	0	low
19.0639	1	low
10.3556	0	low
5.31111	0	low
9.26667	0	low
14.7083	0	low
13.5972	0	low
16.1861	0	low
12.0583	0	low
9.94722	1	low
10.6611	0	low
2.69167	1	low
7.25	1	low
19.5194	0	low
1.63056	1	low
6.39167	0	low
9.87778	0	low
1.58333	0	low
9.85	0	low
16.6278	0	low
7.4	1	low
16.4861	1	low
10.6278	0	low
12.55	0	low
11.0056	0	low
3.65278	1	low
10.2083	0	low
16.1639	0	low
14.6972	0	low
9.42222	0	low
11.6722	0	low
11.4833	0	low
6.43611	1	low
8.50556	0	low
3.59167	0	low
2.10278	1	low
17.7806	0	low
19.4889	0	low
5.55278	1	low
13.6944	0	low
17.7528	0	low
11.9306	1	low
1.20278	1	low
5.98056	1	low
5.92222	1	low
17.5944	1	low
19.075	0	low
2.78056	1	low
10.2306	0	low
12.0528	0	low
2.51111	1	low
12.4	0	low
8.46944	1	low
10.1278	0	low
3.53056	1	low
1.11667	0	low
18.5167	0	low
21.0222	1	low
8.65	0	low
10.3083	0	low
4.98333	0	low
26.9028	0	low
18.0611	0	low
8.27778	0	low
15.3611	0	low
5.48889	0	low
5.31667	1	low
14.8	0	low
21.0722	1	low
4.17222	0	low
10.2944	0	low
6.86389	0	low
12.6611	0	low
18.9944	0	low
8.95556	0	low
8.43889	0	low
25.6611	0	low
3.81667	1	low
1.58333	1	low
7.53333	0	low
9.60833	0	low
1.38056	1	low
11.2639	0	low
15.4944	0	low
18.2889	0	low
12.7667	0	low
4.63611	1	low
20.4583	0	low
20.2917	0	low
9.30833	0	low
5.96667	0	low
21.0806	0	low
14.7306	0	low
6.33333	0	low
15.6611	0	low
7.79167	0	low
12.5417	0	low
15.4444	0	low
0.422222	0	low
3.68611	0	low
14.5472	0	low
16.175	0	low
9.3	0	low
22.8361	0	low
8.15278	0	low
16.7167	0	low
16.0972	0	low
3.275	1	low
24.8167	0	low
22.9694	0	low
19.3944	1	low
4.56389	1	low
10.4806	1	low
21.2444	0	low
10.4861	0	low
9.1	0	low
21.5111	0	low
9.675	0	low
11.1972	0	low
3.65833	1	low
5.73056	0	low
4.01389	1	low
7.125	0	low
4.76944	0	low
14.5111	0	low
13.7639	0	low
12.475	1	low
9.84444	1	low
7.09444	0	low
7.425	1	low
3.7	1	low
18.4222	1	low
5.83889	0	low
4.91111	1	low
2.47222	1	low
11.2083	0	low
16.1972	0	low
14.8806	0	low
5.13333	0	low
6.05556	0	low
14.1389	0	low
4.82778	0	low
15.5083	0	low
13.4278	0	low
6.91389	0	low
10.35	1	low
0.0638889	0	low
9.74444	0	low
5.88333	1	low
2.66111	1	low
11.7139	0	low
21.025	0	low
11.5111	0	low
17.1583	0	low
5.40556	1	low
0.975	0	low
1.26389	1	low
16.0167	0	low
11.6194	0	low
11.275	0	low
6.79722	0	low
6.04722	0	low
10.8917	0	low
3.05278	1	low
18.2194	0	low
10.2361	0	low
11.0167	1	low
7.59444	1	low
15.2444	0	low
11.8472	0	low
17.6833	0	low
12.3139	1	low
2.42222	1	low
9.01389	0	low
14.6722	0	low
22.5472	0	low
14.2417	0	low
5.21944	0	low
12.0333	0	low
5.05833	0	low
22.0639	0	low
21.9528	0	low
25.6361	0	low
9.8	0	low
5.35278	0	low
7.06944	1	low
19.875	0	low
23.1139	0	low
17.0194	0	low
3.99167	0	low
15.0472	0	low
13.25	1	low
3.77778	1	low
19.6389	0	low
9.68611	0	low
3.525	0	low
0.452778	0	low
8.925	1	low
5.19444	0	low
1.39167	1	low
20.1056	0	low
13.8361	0	low
3.31667	1	low
1.86667	1	low
18.7139	0	low
21.9472	0	low
11.5972	0	low
12.0639	0	low
3.50556	1	low
3.125	1	low
11.7083	0	low
12.45	0	low
11.3056	0	low
7.49722	0	low
11.5083	0	low
5.56944	0	low
25.0722	0	low
9.23889	0	low
2.53611	0	low
10.325	0	low
24.8361	0	low
8.49722	0	low
10.5556	1	low
19.9306	0	low
7.62778	0	low
2.81667	0	low
3.60833	0	low
16.8528	0	low
10.9083	0	low
4.66111	0	low
10.475	0	low
6.12222	1	low
21.6667	0	low
14.4667	1	low
17.7583	0	low
19.2528	0	low
0.191667	0	low
16.8972	0	low
18.8083	0	low
7.85278	0	low
4.13056	0	low
12.6722	1	low
7.16389	0	low
10.7472	0	low
7.16667	0	low
11.7528	0	low
3.96944	1	low
3.05278	1	low
7.73889	0	low
5.44444	0	low
12.5611	0	low
7.51944	1	low
14.6361	0	low
1.825	1	low
20.6139	0	low
15.0639	1	low
2.88056	0	low
15.5528	0	low
11.0278	1	low
19.1139	0	low
7.11389	0	low
16.6639	0	low
3.79167	0	low
9.99722	0	low
16.9389	0	low
15.8111	0	low
15.9361	0	low
0.569444	1	low
3.07778	0	low
1.91944	1	low
8.01944	1	low
13.2472	0	low
9.95556	1	low
3.55556	1	low
10.7861	0	low
21.4639	0	low
11.8111	1	low
0.905556	1	low
13.7139	1	low
10.4444	1	low
20.9333	0	low
9.24444	1	low
2.375	1	low
13.7833	0	low
21.3333	0	low
4.28333	1	low
10.225	0	low
11.2278	1	low
7.25833	1	low
18.4667	0	low
5.12222	1	low
4.10833	1	low
16.5278	1	low
15.1944	1	low
5.91667	0	low
10.5722	0	low
15.5361	0	low
9.83611	1	low
3.79167	1	low
10.9417	0	low
0.369444	1	low
2.19444	0	low
22.6056	0	low
15.5694	1	low
13.4083	0	low
4.52778	0	low
9.82222	0	low
21.2083	0	low
13.6694	0	low
8.30833	0	low
15.6556	0	low
7.28889	0	low
9.08333	0	low
22.675	0	low
4.44722	1	low
15.5861	0	low
2.89167	1	low
16.1583	0	low
6.26944	1	low
6.70278	0	low
4.20556	0	low
7.14444	1	low
18.4333	0	low
14.4056	1	low
18.4361	0	low
22.4917	0	low
3.77778	0	low
15.4167	1	low
7.60278	0	low
2.67222	1	low
9.25556	0	low
4.62222	1	low
7.59167	0	low
1.35833	1	low
9.83333	0	low
13.1444	0	low
16.4528	0	low
12.5972	0	low
9.47222	0	low
12.125	0	low
12.2278	0	low
24.6111	0	low
18.1917	1	low
16.05	0	low
19.1806	0	low
7.5	1	low
5.33333	1	low
6.72222	0	low
7.11111	0	low
8.65278	0	low
15.6972	0	low
19.8389	0	low
12.5833	0	low
9.175	0	low
4.03611	1	low
16.1667	0	low
10.2778	0	low
9.95556	0	low
1.30833	1	low
18.3528	0	low
12.7444	1	low
14.4861	0	low
4.64722	0	low
5.09167	1	low
4.96667	0	low
18.7917	0	low
15.5111	0	low
9.175	0	low
7.85278	0	low
5.35833	0	low
5.81667	1	low
20.0694	0	low
1.12778	0	low
9.28056	0	low
19.3667	0	low
5.11111	0	low
4.88889	0	low
21.6833	0	low
12.0278	0	low
23.7861	0	low
3.81111	1	low
23.9361	0	low
10.4222	0	low
4.46944	1	low
21.0083	0	low
17.1444	0	low
2.79722	0	low
13.7167	1	low
14.6111	0	low
6.61111	0	low
1.25556	1	low
12.6722	0	low
15.6778	0	low
9.21667	0	low
17.6639	0	low
7.46667	1	low
18.6528	1	low
2.41667	1	low
7.29444	0	low
18.1306	0	low
4.58611	0	low
8.31389	0	low
17.7917	0	low
8.43611	0	low
1.17778	0	low
6.43611	0	low
12.8306	0	low
6.21389	0	low
7.49167	1	low
3.6	1	low
23.1972	1	low
14.5417	0	low
3.59167	1	low
3.73333	1	low
7.14444	0	low
3.59167	1	low
10.6889	0	low
18.4111	0	low
4.13889	1	low
10.5333	0	low
7.37222	0	low
16.8194	1	low
4.78333	1	low
2.96944	1	low
22.05	0	low
22.4694	0	low
2.975	0	low
8.23056	1	low
4.375	0	low
6.65556	1	low
2.25	1	low
4.76944	1	low
7.78056	0	low
5.85278	0	low
11.0444	0	low
6.09444	0	low
16.3806	1	low
0.166667	0	low
1.61667	1	low
4.24167	0	low
19.8639	0	low
15.2722	0	low
3.86944	0	low
3.82778	1	low
16.6083	0	low
1.225	1	low
8.37222	0	low
6.92778	0	low
27.5306	0	low
12.2361	1	low
15.3972	0	low
12.9472	0	low
4.88611	1	low
16.5361	0	low
22.8639	0	low
23.525	0	low
12.3361	0	low
11.2778	0	low
9.79444	0	low
16.0972	0	low
1.26667	1	low
12.0806	1	low
6.20556	0	low
7.21111	1	low
18.7167	0	low
7.70833	1	low
10.1639	0	low
16.7306	0	low
5.15	1	low
10.3111	0	low
7.83611	1	low
13.9944	1	low
13.15	0	low
25.1028	0	low
13.1528	0	low
2.89722	0	low
15.5083	0	low
21.8333	0	low
17.2639	0	low
14.0167	0	low
8.55833	0	low
13.6194	0	low
8.08056	0	low
4.30556	1	low
9.89167	1	low
17.0361	1	low
8.08056	0	low
10.3333	0	low
0.902778	1	low
6.20556	1	low
3.16389	1	low
9.825	1	low
4.25	1	low
6.34444	1	low
1.34722	0	low
6.24444	0	low
10.2083	1	low
3.31944	1	low
21.9361	0	low
2.49167	0	low
2.83056	1	low
8.58056	1	low
17.9	0	low
4.35833	1	low
6.23333	1	low
1.42778	0	low
6.25833	0	low
24.3361	0	low
4.70833	0	low
8.08056	1	low
8.06389	0	low
18.9889	0	low
3.87778	1	low
2.56667	0	low
11.575	0	low
15.2167	0	low
11.8722	0	low
3.84722	1	low
2.525	1	low
6.82778	1	low
3.16111	1	low
13.6167	0	low
18.5083	0	low
10.5917	0	low
9.80556	0	low
14.1889	0	low
9.07778	0	low
6.55	0	low
20.0389	0	low
3.01389	1	low
17.5361	0	low
14.5667	0	low
4.28889	0	low
12.1083	0	low
9.24722	0	low
3.50556	1	low
15.7278	0	low
20.2139	0	low
2.28889	1	low
1.64444	1	low
15.3667	0	low
17.6611	0	low
16.0167	0	low
5.65	1	low
7.06111	0	low
8.43889	0	low
12.3806	0	low
16.6028	0	low
4.80556	0	low
3.72778	1	low
20.6528	0	low
12.775	0	low
1.28056	1	low
16.3778	0	low
6.075	0	low
2.22778	1	low
7.17778	0	low
15.4278	0	low
9.55	0	low
1.99444	0	low
15.5306	0	low
23.3917	0	low
16.4056	1	low
10.3333	0	low
4.59167	1	low
4.84444	0	low
12.5472	0	low
15.0611	0	low
5.68889	1	low
15.4306	0	low
11.7306	1	low
13.4944	0	low
21.5278	0	low
17.35	0	low
13.7861	0	low
10.1444	0	low
4.11944	0	low
1.63333	0	low
12.825	0	low
9.81389	1	low
6.40556	0	low
9.85	0	low
16.975	0	low
5.86667	1	low
18.6917	0	low
5.85556	0	low
23.4472	0	low
21.9056	0	low
4.05	1	low
2.88611	1	low
21.2583	0	low
16.6611	0	low
16.55	0	low
1.75556	1	low
3.55833	1	low
12.4056	1	low
4.73056	0	low
6.39444	0	low
4.04444	1	low
16.725	0	low
3.8	0	low
0.405556	0	low
5.41111	1	low
0.838889	1	low
18.5583	0	low
18.5417	0	low
3.43056	0	low
16.6778	0	low
7.01667	1	low
6.14167	1	low
5.02222	0	low
7.80556	1	low
4.38611	1	low
8.23611	0	low
17.0861	0	low
8.88056	1	low
18.6861	0	low
10.6361	0	low
1.8	0	low
15.6944	0	low
2.57222	1	low
14.3028	0	low
3.03056	1	low
3.48611	0	low
10.3972	0	low
10.6667	1	low
9.63611	0	low
7.89167	0	low
21.7667	0	low
8.45	0	low
12.1694	0	low
11.8806	1	low
4.35833	1	low
11.1889	0	low
13.7417	0	low
14.7167	0	low
23.5472	1	low
2.23056	1	low
15.2861	0	low
6.88611	0	low
6.60833	0	low
1.02222	1	low
18.5028	0	low
12.125	0	low
8.63611	0	low
7.15556	1	low
7.38889	0	low
4.50833	1	low
9.51944	0	low
10.4889	0	low
14.1028	0	low
18.9833	0	low
6.76111	1	low
12.4889	0	low
5.725	0	low
2.16389	0	low
1.73611	1	low
3.58056	1	low
5.23333	0	low
19.5583	0	low
4.22222	1	low
9.50278	1	low
6.175	0	low
12.0361	0	low
7.525	1	low
8.98889	0	low
16.275	0	low
19.1528	0	low
4.02222	0	low
10.9444	0	low
7.2	0	low
5.96944	1	low
13.7667	0	low
2.08611	0	low
17.0333	0	low
17.6444	0	low
3.99167	1	low
4.31389	1	low
12.8917	0	low
5.25278	0	low
12.1361	0	low
21.2194	0	low
5.11944	0	low
12.4667	0	low
15.4806	0	low
12.4	0	low
2.07222	1	low
21.5278	0	low
6.73611	0	low
8.18889	0	low
3.29444	1	low
10.8167	1	low
3.43056	0	low
12.1139	0	low
9.98333	0	low
10.6972	1	low
13.6278	0	low
29.6	0	low
10.3444	1	low
13.2194	0	low
16.7167	0	low
9.575	1	low
19.7194	0	low
20.1028	0	low
4.87222	1	low
1.99167	0	low
14.0444	0	low
13.5639	0	low
14.5528	0	low
9.30278	0	low
16.025	0	low
12.3278	0	low
12.1667	0	low
6.53889	1	low
18.0611	1	low
7.375	0	low
10.1278	0	low
13.7806	0	low
2.58333	1	high
1.32222	1	high
7.01667	0	high
18.0806	0	high
3.02222	1	high
5.46389	1	high
2.07222	1	high
16.4778	0	high
16.2944	0	high
9.38056	0	high
0.211111	0	high
0.966667	1	high
18.3361	0	high
1.2	1	high
18.4806	0	high
20.9694	0	high
2.96111	1	high
15.3611	0	high
14.4	0	high
8.94722	0	high
8.50556	0	high
6.45556	1	high
22.4167	0	high
21.5139	0	high
2.39444	1	high
8.06944	1	high
1.93889	1	high
2.51389	1	high
2.80833	1	high
4.21111	0	high
14.1694	1	high
7.24167	0	high
5.84722	0	high
15.1861	0	high
12.3194	1	high
12.1194	0	high
15.925	0	high
8.75	0	high
4.99722	1	high
22.3694	0	high
18.4917	0	high
16.1639	0	high
12.0389	0	high
9.56389	0	high
15.0694	0	high
6.47222	0	high
18.7389	0	high
20.0583	0	high
22.0111	0	high
8.11667	0	high
3.275	1	high
8.69167	0	high
3.88889	1	high
23.4583	0	high
3.67778	1	high
5.43056	1	high
3.92778	1	high
3.17778	1	high
17.4139	0	high
3.16944	1	high
9.33056	1	high
16.1333	0	high
10.2333	1	high
13.725	0	high
8.80556	1	high
7.46111	1	high
15.5167	0	high
14.6361	0	high
18.3139	0	high
2.43611	0	high
5.43611	0	high
5.21111	1	high
11.4722	0	high
12.6944	0	high
14.5694	0	high
4.26667	1	high
0.119444	0	high
10.2333	0	high
5.17778	1	high
20.1083	0	high
20.4361	0	high
21.25	NA	high
8.525	1	high
3.55	1	high
9.48611	0	high
5.15833	0	high
5.25278	1	high
14.6694	0	high
3.14722	0	high
10.4917	0	high
2.50556	1	high
9.25556	0	high
6.70833	0	high
22.875	0	high
3.26389	1	high
7.19722	1	high
11.9278	1	high
4.01111	1	high
8.65278	0	high
5.29167	0	high
2.275	1	high
11.3722	0	high
10.7778	0	high
16.1833	0	high
11.2361	0	high
11.3472	0	high
10.1833	0	high
15.6417	0	high
7.98889	1	high
16.0944	0	high
20.7944	0	high
5.39167	1	high
7.98611	0	high
16.0167	0	high
20.9833	1	high
9.98889	1	high
9.94444	0	high
6.29167	0	high
4.6	1	high
14.2583	0	high
2.89167	1	high
17.6278	0	high
14.2361	0	high
12.7444	0	high
15.9278	0	high
21.6639	0	high
12.3972	1	high
4.80278	0	high
10.1833	0	high
14.6972	1	high
2.59722	0	high
14.8944	1	high
4.49167	1	high
3.61667	1	high
2.375	1	high
6.51389	0	high
4.33889	1	high
13.6444	0	high
4.06667	0	high
10.4833	0	high
15.1556	0	high
10.3806	1	high
9.70278	1	high
4.61389	0	high
20.9028	0	high
12.3417	1	high
10.4833	0	high
9.575	1	high
11.6833	0	high
6.96111	1	high
0.761111	1	high
7.88056	0	high
17.4	0	high
0.147222	0	high
2.825	1	high
3.58056	1	high
15.9139	1	high
3.59444	1	high
3.18056	1	high
1.775	0	high
19.6167	0	high
14.4083	1	high
5.775	1	high
8.075	1	high
21.975	1	high
19.725	0	high
21.9667	0	high
24.2639	0	high
16.2167	0	high
9.44722	0	high
2.40278	1	high
6.66389	0	high
8.13056	0	high
7.31944	0	high
2.91667	1	high
3.16944	1	high
7.18611	0	high
0.280556	0	high
12.6	0	high
8.66944	0	high
3.59722	0	high
16.6944	0	high
6.57222	0	high
0.2	0	high
13.3583	0	high
3.80278	1	high
1.39167	0	high
12.2306	0	high
3.46111	1	high
1.68889	0	high
3.76389	1	high
1.775	1	high
6.69722	0	high
4.14444	0	high
21.5722	0	high
14.7778	0	high
19.3972	0	high
2.38333	1	high
7.36111	0	high
13.6944	0	high
14.9833	0	high
13.1278	0	high
2.89167	1	high
6.59167	1	high
16.3722	0	high
8.34722	0	high
8.71111	0	high
11.3528	0	high
3.53611	1	high
12.1444	0	high
2.06667	1	high
18.9917	0	high
1.83611	1	high
12.2444	0	high
9.37222	1	high
6.89444	1	high
3.21389	0	high
11.4944	0	high
6.01667	1	high
8.225	1	high
13.1194	0	high
17.4139	1	high
10.6972	0	high
2.86944	0	high
2.26667	1	high
19.5111	0	high
6.275	0	high
8.56389	0	high
3.71667	1	high
18.4944	0	high
8.29444	0	high
1.97778	1	high
2.31667	1	high
3.65278	1	high
7.05278	0	high
2.84167	0	high
4.39444	1	high
19.6778	0	high
3.15833	1	high
22.9361	0	high
1.64444	1	high
14.0222	0	high
5.87778	0	high
4.86944	0	high
3.71944	0	high
3.80833	0	high
2.85833	0	high
20.55	0	high
9.36667	0	high
5.15	0	high
3.36944	0	high
1.68333	1	high
8.20556	0	high
12.8972	0	high
13.0667	0	high
1.94722	1	high
6.75556	0	high
15.3917	1	high
6.75833	1	high
16.3167	0	high
18.0028	1	high
13.5694	1	high
11.1444	0	high
1.95278	1	high
2.86111	1	high
11.2778	0	high
5.68333	1	high
2.40556	1	high
20.9	0	high
17.4194	0	high
14.6889	0	high
2.96667	0	high
4.12222	1	high
22.6556	0	high
2.33333	0	high
18.675	0	high
10.9278	0	high
1.70278	1	high
7.17222	1	high
7.18611	1	high
9.33333	0	high
15.85	0	high
4.03611	1	high
15.4417	0	high
1.39167	1	high
10.7111	1	high
8.91389	1	high
8.70556	1	high
5.77778	0	high
2.76111	1	high
7.17222	1	high
4.33056	1	high
3.65556	0	high
23.1889	0	high
10.675	0	high
7.64444	1	high
1.18056	1	high
3.54167	1	high
1.59722	1	high
16.6056	0	high
18.9556	0	high
6.81667	1	high
11.0639	0	high
1.79722	1	high
17.6167	0	high
5.26667	0	high
10.9389	0	high
8.39444	0	high
9.08333	1	high
15.7583	0	high
18.7917	0	high
22.6111	0	high
8.28056	0	high
11.4111	0	high
9.025	0	high
9.63333	0	high
0.808333	0	high
23.2056	0	high
13.8056	0	high
10.5389	1	high
0.941667	1	high
7.56667	1	high
7.51111	1	high
1.51944	1	high
27.9667	0	high
1.28056	1	high
4.83333	1	high
22.9667	0	high
8.54167	1	high
0.8	1	high
21.2472	0	high
1.98333	0	high
7.72778	1	high
21.4056	1	high
19.2944	0	high
7.55	1	high
5.42778	1	high
10.7	0	high
12.2	0	high
21.6694	0	high
15.5861	0	high
6.32222	0	high
3.03611	1	high
7.91111	1	high
7.08611	1	high
5.95556	0	high
4.16944	1	high
19.7917	0	high
1.57778	1	high
9.18889	0	high
4.18611	1	high
16.8417	0	high
3.26667	1	high
0.65	1	high
6.28056	1	high
1.87222	1	high
18.6083	0	high
10.475	0	high
1.48611	0	high
7.10833	1	high
6.48889	1	high
9.85833	0	high
9.29444	1	high
8.225	1	high
1.59167	1	high
28.0861	0	high
12.95	0	high
14.825	0	high
11.6083	0	high
10.2	0	high
9.91667	1	high
7.41111	1	high
2.00833	1	high
16.2	0	high
4.98056	0	high
1.40278	0	high
11.6278	1	high
7.425	1	high
8.25	0	high
11.7167	0	high
10.5528	0	high
19.6306	0	high
15.475	1	high
3.6	1	high
2.11944	1	high
7.48333	0	high
3.15556	1	high
9.80556	0	high
11.9667	1	high
17.9306	0	high
3.33333	1	high
14.8472	1	high
8.59444	0	high
4.12778	1	high
6.79167	0	high
11.0083	1	high
13.0278	0	high
19.4139	0	high
15.6611	0	high
10.1778	0	high
12.7972	0	high
9.97778	0	high
8.73056	1	high
22.5361	0	high
1.28056	1	high
4.74444	1	high
4.23056	1	high
13.1694	0	high
11.9167	1	high
18.2583	0	high
9.03611	0	high
9.38889	0	high
14.7722	0	high
4.03611	1	high
0.291667	0	high
22.2722	0	high
23.8083	1	high
5.68056	1	high
7.60556	0	high
3.15556	1	high
11.7306	0	high
10.85	0	high
1.88889	1	high
1.175	1	high
3.06389	1	high
6.03889	0	high
19.95	0	high
10.9167	0	high
2.86111	1	high
4.99444	1	high
0.755556	1	high
3.44722	1	high
9.29722	1	high
19.05	0	high
8.92222	0	high
15.7528	0	high
5.23889	0	high
18.85	1	high
21.7667	0	high
3.45556	0	high
1.03333	0	high
2.02778	1	high
13.925	0	high
13.2111	0	high
8.72222	0	high
11.8111	0	high
16.1417	0	high
7.48056	0	high
4.88333	0	high
7.26944	1	high
17.3306	0	high
7.16111	1	high
13.4222	0	high
13.7444	0	high
6.03056	0	high
8.225	0	high
2.94722	0	high
8.55278	0	high
1.39444	1	high
13.1694	0	high

## Sheet: Fig 8e
NQO1 expression
Stage	NQO1 expression
2	0.532878
2	0.201388
2	-0.272598
1	-1.18292
1	-0.693891
2	-0.245989
1	-0.673266
1	0.0907939
2	-0.366975
2	0.754628
2	-0.010433
1	0.353786
2	0.10119
1	0.338908
2	-0.216415
2	-0.842612
1	-0.258187
2	-0.631172
2	-0.840424
1	0.18709
2	0.636965
1	-0.135675
3	0.33829
3	0.392264
2	0.769726
1	-0.786778
1	0.179428
2	-1.6042
2	0.670243
1	1.79952
2	-0.593972
2	0.0585014
2	0.253713
2	1.7557
1	-0.647667
3	0.787611
2	0.635369
1	-0.722825
1	-1.34365
1	0.330501
2	-0.787684
3	-0.681908
2	0.660356
2	-0.0337833
1	-1.01475
2	-0.0145196
2	-1.57169
2	-0.971262
1	0.638515
3	-0.180941
2	-0.114922
2	0.422659
2	-1.16156
2	1.04379
2	0.39431
2	0.628344
1	0.107599
1	0.143397
1	-0.314186
2	-0.156372
2	0.979058
3	-0.375207
1	0.128053
1	1.15515
1	-1.58429
2	-0.314576
1	-0.0386392
2	-0.0779217
1	0.263534
1	-0.1675
1	-0.579
2	-0.918739
3	0.412578
1	-0.393264
2	0.409303
2	-0.320042
2	0.508877
2	-1.20895
2	1.08815
2	-1.64961
1	-0.215707
2	0.747833
1	0.33988
2	-0.650537
3	0.721469
2	1.26849
2	0.191678
1	-0.597676
2	-0.09948
2	-1.13925
2	0.00231013
1	-1.51702
2	0.195858
2	-0.683635
2	0.108054
2	0.363956
2	-1.1682
2	0.0524388
1	0.0640347
1	0.152699
2	0.0606773
1	0.224087
1	-0.610114
1	1.01063
2	-0.547434
2	0.557359
1	-0.492659
2	-0.219017
2	-0.611881
1	-6.75516e-05
2	0.725861
2	-0.596064
2	-1.13576
3	0.778132
2	-1.05512
2	-1.48588
2	-0.246264
2	0.576496
1	0.426595
2	-0.474005
1	0.227224
2	-1.87372
2	-1.36469
2	0.307134
1	-0.0175085
2	0.950838
2	0.38502
1	0.068604
2	0.779423
2	0.400814
2	-0.700057
2	0.239892
1	-0.711182
1	0.8362
3	0.333018
2	0.79795
2	-0.303989
3	0.928424
2	-1.09416
2	-0.407707
3	0.704359
2	0.625757
2	-0.291607
1	-0.726902
1	-0.9391
1	-0.485936
2	-1.15091
2	0.325048
2	-0.526702
1	0.647602
2	-0.434598
1	-0.580138
1	0.0986524
2	0.229814
3	1.50047
2	1.11858
1	0.226806
1	0.130249
2	-0.928061
2	0.0425953
2	-0.448541
1	0.370644
1	-0.19997
2	-0.201356
2	-0.00140564
2	-0.248096
2	-0.283411
1	-0.608769
1	0.507157
2	-0.731497
2	-0.878501
1	0.93265
1	-0.0532629
3	0.542694
2	-0.566104
1	-0.495576
3	-0.448793
2	0.367901
1	0.731407
2	0.690063
1	-0.0269169
1	-0.118909
2	0.00511618
2	0.184626
3	0.388236
2	-0.509815
2	0.479539
2	-1.05994
2	0.531344
2	-1.26312
2	-0.296647
2	0.0622342
1	-0.0675992
2	1.23582
3	-0.0345955
3	0.674
1	1.02084
2	0.149899
1	-0.867769
2	-0.0354104
2	-0.230621
2	0.796693
1	0.642571
2	-0.361617
2	0.234317
2	-0.130034
1	-0.227273
2	-0.325694
2	0.439361
3	0.1477
2	-0.539414
2	-0.595655
2	-0.339899
1	-0.303555
1	-0.985498
2	0.570079
1	0.875517
2	-1.19345
3	-1.23297
2	0.252729
3	0.760213
2	-0.405943
2	0.292845
2	1.22589
1	-0.334514
2	-1.54199
2	0.514603
1	0.447637
1	-0.927053
2	0.00826472
2	-0.581775
3	-0.337551
2	-1.71252
3	-0.793716
2	0.743616
1	-1.02534
2	0.0618514
2	-1.02044
2	-0.25697
1	0.23672
2	0.0540967
1	0.385993
2	-0.0587372
1	-0.682197
1	-0.292723
1	-0.399606
2	-0.167307
2	-0.614584
2	0.134295
1	-0.125869
2	-0.468991
1	0.201198
1	-0.953727
1	-0.677323
2	0.256303
2	-0.506654
2	-1.13621
1	-0.920155
2	0.489988
2	0.732311
2	-0.829647
1	0.125048
1	-0.305191
2	0.533492
3	-0.299734
1	-0.37884
2	0.806642
1	-0.934741
2	-0.0998146
1	-0.150987
2	0.246401
2	0.310094
2	0.0976525
1	0.444084
2	-1.95382
2	-0.341873
2	-0.957412
1	-0.568494
1	-0.217043
1	-1.60711
1	0.96703
1	0.489602
3	0.628376
2	-1.88362
2	0.292722
2	-1.49627
2	-0.634799
1	0.150952
2	0.84358
2	-1.26168
1	0.23649
1	0.248517
1	0.414176
2	0.15922
1	0.224409
1	0.304715
2	-0.513728
1	-0.0142911
1	-0.534909
2	0.542457
2	0.195974
1	0.0603286
2	0.492059
1	-0.165533
1	-0.143388
1	0.778573
1	0.487993
1	-0.166435
2	-1.08437
3	-0.364639
1	0.105549
2	-0.168341
2	-0.480187
3	-0.21808
1	0.579971
1	-0.0120382
1	-0.864542
1	0.153311
2	-0.341233
1	-0.266341
2	-0.502661
1	0.611448
2	-0.229784
1	-0.235205
1	0.567647
2	0.704261
2	-0.692662
1	-0.127977
1	-0.147926
2	0.0728479
2	0.0198265
2	-1.28551
1	-0.541818
2	-1.01816
1	0.294824
1	0.568954
2	-0.342661
3	-0.0334781
2	0.405595
2	0.755327
1	1.10166
1	0.414701
2	-0.356641
2	-0.126106
2	-0.426463
1	0.550268
2	0.0555383
1	0.149198
2	-0.580375
1	0.235155
1	0.241356
2	-0.206229
3	1.45107
2	-1.30051
1	-0.281368
2	-0.0376412
2	-0.299688
2	-0.0779243
2	-0.243185
1	-1.10037
1	-1.12599
1	0.327167
2	0.0764772
2	-1.25882
2	0.076523
2	-0.597179
2	1.02028
2	0.368759
1	-1.376
1	-1.19055
2	1.1742
2	0.769202
2	-0.16343
2	-1.0376
1	-0.269375
2	0.626843
1	-0.704761
1	0.600721
2	0.0566311
1	-0.11182
1	-1.11377
1	0.58436
2	-0.172718
1	-0.0261466
3	0.435512
1	-0.166187
2	-0.232413
3	0.562518
2	-0.862322
2	0.759004
2	-0.451229
2	-0.282749
2	-0.000440908
1	-0.86193
2	-0.554647
2	-0.395578
2	-0.0297296
2	0.0690918
2	-0.156155
3	1.03552
2	-0.11264
2	0.897377
2	-0.082466
2	0.473223
2	0.163325
2	-0.0539173
2	0.0992753
2	0.469676
2	0.0808608
1	0.482892
2	-0.334934
1	0.208427
1	-0.80937
2	-0.340562
2	-0.564669
2	-0.28817
2	0.0781959
2	0.667719
2	-0.0971618
1	-0.660928
1	-1.12403
3	0.664543
2	0.283557
2	-0.629594
2	0.472625
1	-0.525638
2	-0.501255
1	0.206468
2	-0.0318336
1	-0.131927
2	0.595347
2	0.194484
2	-1.08839
2	-1.68528
2	0.772465
2	1.17486
2	0.481408
2	0.752839
2	-0.368245
2	-0.573424
2	0.415171
2	-0.129979
3	-0.246473
1	0.216877
1	-0.681702
1	0.111714
2	-0.0289288
2	0.144345
2	-0.842977
1	-0.634591
2	-0.192631
2	-0.0574957
1	-0.161061
1	-0.400764
2	-2.40761
1	0.674358
2	1.03489
2	-0.734584
3	-0.419033
2	0.00993656
2	-0.507717
2	-0.163972
2	0.520841
1	0.322714
2	-0.55019
2	-0.728009
1	-0.416813
1	0.22585
1	-0.537747
2	-0.360442
2	0.00258243
2	-0.118852
2	-0.480574
2	-0.315687
3	0.220499
1	0.0673693
2	0.807886
3	0.882332
2	0.775804
1	-0.799575
1	0.209256
1	-0.180983
3	-0.584304
2	0.0359468
1	-0.745411
2	-0.229457
2	0.432709
2	-0.0614174
2	-0.247314
2	0.0694179
2	-0.591038
1	0.918584
2	0.176262
2	0.0587948
2	-0.817812
2	-1.63205
1	0.130843
2	-0.218137
2	0.789348
2	-1.81196
2	-0.599132
2	-0.500606
2	-0.286299
1	-0.334126
2	-1.82743
2	0.539679
2	-0.093381
2	-1.26025
1	0.150778
3	-0.702607
2	-0.877837
2	0.271122
2	0.0646156
2	-1.40328
1	0.121359
2	0.202726
2	-0.251684
1	-0.228464
1	-0.00874818
2	0.599356
2	-0.0740652
2	0.282141
2	0.394414
2	0.0824785
2	0.188753
1	-0.409989
1	0.157738
2	-0.710065
3	0.755028
2	-0.0233
2	0.078547
2	-0.509467
2	0.239503
2	-1.14022
2	-1.01773
2	0.601244
3	-0.385576
1	0.292269
1	0.70094
1	0.729095
2	-1.69022
1	-0.299167
2	0.0376261
2	0.122931
2	0.0219519
2	-0.141282
2	-0.338072
2	0.66197
1	-1.70031
1	0.377784
3	1.04958
2	0.401228
2	0.127987
2	0.0312262
1	0.604892
1	-0.566266
1	-0.338821
2	-0.593101
3	-0.146229
2	0.098112
1	0.287079
1	0.129662
1	0.118068
2	1.48175
1	0.14597
2	-0.542204
2	-0.146074
2	-2.06177
2	1.11828
1	0.135604
2	0.585217
2	0.258206
2	1.11468
1	0.452253
1	-0.339644
2	1.33715
2	0.289874
2	-0.0768858
2	1.08785
2	-0.240411
2	-0.555842
2	0.0570308
1	1.26961
2	0.250753
2	-1.08819
3	0.812203
1	-0.181233
1	0.959213
1	0.315789
1	-0.325974
2	0.545171
2	-0.19517
2	-0.607416
2	-0.147927
1	-0.199395
2	0.434125
2	-0.410358
2	-0.235242
2	-0.11298
1	-0.674104
1	-0.799201
2	0.642587
2	-0.0073833
1	-1.19686
1	-0.00196395
2	0.696813
2	-0.369949
1	-0.315333
2	-0.128869
2	0.0768075
1	0.669075
2	-0.880913
2	0.0643682
1	1.33677
3	-0.524064
2	0.846686
1	-0.46514
2	-0.418576
2	1.54859
2	0.327563
3	0.711254
2	0.500306
1	0.0371294
2	2.12947
1	-0.101865
2	1.13105
2	-0.681968
2	2.08088
2	0.722637
2	0.249178
2	1.07162
2	-0.209502
2	0.399515
1	-0.165061
2	1.5174
2	0.306033
2	-0.336692
1	0.494383
2	0.556091
1	0.758461
2	0.989411
2	-0.367981
2	-0.0159661
2	1.45251
2	0.73877
2	0.657432
3	0.722751
2	0.322098
1	-0.493647
2	-0.348189
2	0.366233
2	0.922767
2	-1.21121
2	-0.620769
2	-0.813134
2	-0.389375
2	0.794913
2	0.0463767
2	-0.743694
1	-0.456977
2	-0.158545
1	0.0699897
3	0.493628
2	0.270789
2	-1.16464
2	0.323362
2	-0.983164
2	-0.431058
1	0.024418
3	0.213098
2	-0.237858
2	1.07465
2	6.75516e-05
2	-0.0286409
2	-0.362416
1	0.125992
1	0.975436
1	0.353728
2	0.178369
1	-0.886527
1	-0.588926
1	0.0810099
2	0.489484
1	0.910173
1	-0.354143
1	-0.702271
1	0.133658
1	-0.734757
2	-0.730634
1	0.148455
1	-1.24499
1	0.936675
1	0.339396
1	-1.53273
1	0.0128091
1	0.971893
1	-1.2397
1	-1.1319
1	0.261909
2	-0.155206
1	-0.166226
2	-0.672823
2	0.663199
1	-0.636017
2	-0.893445
1	0.0577665
1	0.42961
2	-1.18998
2	0.541782
2	-0.303741
1	-0.489848
1	-0.0703712
3	0.83324
2	-0.164708
1	0.113955
2	0.829697
3	0.666427
2	0.133231
2	0.139395
2	-0.645948
1	-0.732964
3	-0.188281
2	-0.051681
1	-1.5841
2	0.280742
1	-0.250257
2	-0.450971
1	-0.736838
2	0.554183
3	-0.237742
1	0.751307
2	-0.68085
1	-0.931046
2	-1.33455
1	0.605414
1	0.268322
2	0.278146
1	-1.2567
3	1.25507
2	1.13866
2	0.553111
2	-0.0909305
1	-1.04026
3	-0.178163
2	-0.554997
2	1.00783
2	-0.239727
1	-1.40102
1	0.527758
2	1.49981
2	-0.096259
3	-1.54503
1	0.725257
2	0.445552
1	0.573325
1	0.16138
1	-1.32547
1	-1.13784
2	-1.44642
1	0.0676734
1	0.802908
1	0.381266
1	0.677593
3	0.0969104
1	-0.417628
1	0.394
1	0.00858853
1	0.622635
1	0.238996
2	0.615289
2	-0.211961
1	-0.245313
1	-1.72633
1	0.280021
2	-0.659087
1	1.77921
1	-1.03894
2	-0.636647
1	0.702356
3	1.41921
1	-0.216973
2	-0.440692
1	0.0242842
2	-1.05976
1	0.0917568
1	0.75928
1	-0.346433
1	0.30283
2	-1.38712
1	0.114921
1	1.18172
1	-0.549413
1	0.920476
2	0.104693
2	-0.104092
3	-0.330737
1	-0.789799
1	0.411017
2	0.905718
2	-0.70532
1	1.03212
1	0.494155
2	0.430177
2	0.555784
1	-1.96505
1	-0.411609
2	0.795334
1	0.425045
2	-0.370354
1	-0.203521
3	-1.37489
1	-0.691392
2	0.752901
2	-0.461722
2	-1.22015
1	0.326704
1	0.616172
1	-0.953229
1	0.351896
1	-0.286691
1	0.322445
1	-0.218243
2	0.186494
1	-0.326429
2	0.369584
2	0.0709039
1	0.161908
1	0.708021
2	-0.661644
2	0.196875
1	-0.19043
1	0.645009
3	0.130094
1	-0.525781
2	-0.0297497
2	0.242413
1	0.22747
1	0.0610971
2	0.091382
1	-0.467752
1	0.0369707
1	1.61931
2	0.52582
1	0.15682
2	-1.20552
2	-0.107905
1	-0.322439
2	-1.168
3	0.965089
3	-0.654428
1	-0.857289
2	-0.261211
2	-0.683589
1	-0.120174
1	0.908494
1	0.0129022
1	0.83523
1	0.750997
2	-0.103669
1	0.313732
1	1.30809
1	-0.405272
2	0.323532
1	0.665901
3	1.42236
3	0.482748
1	-0.525504
2	-0.0312194
1	-0.271168
3	-0.172171
2	-0.307319
1	0.118245
3	-0.201904
1	-0.35658
1	0.195857
2	-0.338793
2	0.31382
1	-0.204172
2	-0.857691
1	1.23265
1	0.187424
1	0.00251442
3	-0.533231
1	1.1376
2	-0.438265
3	0.432532
1	-0.053197
1	-0.0039337
1	0.117904
1	0.977328
2	0.7674
1	0.492643
1	-0.436141
1	0.162483
1	-0.368454
2	-0.961225
2	0.00415903
1	0.10482
1	-1.02093
1	0.423549
1	-0.00779909
1	0.0664017
1	0.0385192
1	0.390834
2	0.0892869
1	-0.0866909
2	-0.541566
1	0.0971351
1	-2.03144
2	-0.331518
1	-0.354467
1	-0.0324634
2	0.310498
2	0.780702
1	0.760523
2	-0.314392
3	-0.692618
1	0.0548753
1	-0.709567
3	0.208734
1	-0.427068
2	0.910346
1	0.252428
2	-0.642323
1	0.96437
2	0.0816319
3	0.676739
1	-1.11782
2	-1.93284
1	0.258798
1	0.513413
1	-0.280301
1	-1.05923
2	-0.248346
1	-0.0706613
2	-0.220792
2	0.580364
3	0.798997
3	0.0709541
2	-0.79811
1	-1.62609
1	0.483185
2	0.860923
2	-0.218806
1	-0.548835
1	-0.226465
1	0.631055
2	1.32466
1	0.344948
3	-0.313039
1	-0.944586
2	-0.214942
1	-0.0777946
2	1.0625
2	-1.1374
1	1.88405
2	-0.279389
1	1.11594
1	-0.0505389
1	-0.446248
3	0.337514
1	0.261176
2	0.304463
1	0.146936
2	-1.51448
1	0.0020622
1	0.517029
1	-0.362497
1	0.0595139
2	-0.850316
2	-0.148886
2	-1.17325
2	-0.644765
2	-0.648986
2	-0.131102
2	0.0553347
2	0.0181706
2	0.351737
2	-0.117577
2	-0.858699
2	-0.127147
0	-0.842705
2	-0.238907
2	0.155695
2	-0.567607
2	0.368055
2	1.73085
3	-0.250257
1	0.640422
1	0.137654
1	-0.879468
1	1.0138
2	-0.272535
2	0.0222482
3	-0.514531
1	0.579011
2	-0.303492
2	0.726102
2	0.0625499
2	-0.178456
2	0.42452
2	-0.0274466
3	-0.877338
3	-0.955567
1	0.471981
2	-0.940106
1	0.145551
1	-0.862675
2	0.390213
2	0.124689
1	-0.204007
1	-1.18967
1	0.250962
2	-1.63101
1	-0.592849
1	-0.349777
2	0.485329
2	-0.47164
1	0.106671
2	0.152285
2	-0.833982
2	0.135048
1	-0.902634
2	-1.22948
2	-0.348806
2	-0.239894
3	0.631268
2	0.724077
2	-0.143822
2	1.05436
2	-0.899034
2	0.67626
1	-0.473314
1	0.302722
2	0.220283
2	-0.0427607
2	-0.336603
2	-0.192959
2	-0.695209
2	-0.134363
1	0.201944
3	-0.0795321
3	-0.385351
0	0.167002
1	0.319602
2	1.42961
4	0.643311
2	1.21224
2	1.35948
3	0.166245
2	0.847294
1	0.321377
2	-0.00689814
2	-1.01358
2	-0.371035
2	-0.379487
2	-0.248988
2	0.127488
1	-0.183756
2	0.470003
3	-0.358845
2	0.435451
0	-0.62894
1	-0.261282
2	-0.258084
2	-0.371152
2	-0.350396
1	0.258942
2	-1.11802
2	-0.0770369
1	-0.344889
2	0.173499
2	-0.668333
2	0.855823
2	0.395697
2	-0.167614
2	0.339445
3	0.154161
2	0.783575
2	0.323932
1	-0.165641
1	-1.91977
0	-0.0548382
2	1.09137
2	-0.184846
1	-0.289256
1	-0.751686
2	-0.622604
2	0.584703
1	-0.815377
4	0.33421
2	0.521186
2	-1.25295
2	-0.111308
2	0.431461
0	-0.395508
2	-0.509049
3	0.274022
1	0.574131
1	-0.268258
2	-0.405504
2	-1.90367
2	-0.118663
2	-0.677664
3	0.985806
1	-0.100582
1	-0.230731
1	0.967953
2	-0.10178
2	-0.0057829
2	-0.545469
2	0.164763
2	-0.941711
2	-0.618081
2	-0.537009
1	-0.828741
2	-0.750869
2	0.0333125
2	-0.17442
3	-0.0188429
2	-0.383791
3	0.633323
3	-1.24051
1	-1.13175
2	-0.590854
1	0.5058
2	-0.569664
3	1.42711
2	0.385027
2	0.238495
2	0.473528
1	-1.25564
1	0.652162
2	0.901634
2	-0.867238
2	-1.31665
1	-0.0203478
3	-0.476377
0	-0.718494
1	-0.104053
1	-1.28118
2	0.904963
2	0.0661315
1	-0.372663
2	0.859398
2	0.712407
3	-0.0754086
1	-0.341291
1	-0.430151
2	-0.493275
3	0.808205
2	-0.0414766
1	-0.112018
1	-0.41534
3	0.65959
2	0.398958
1	-0.107601
2	0.477297
2	-1.44039
2	-1.0579
2	0.195726
4	0.106745
2	-0.427277
2	-0.664046
2	-0.979054
1	-1.02272
2	-0.0995938
2	-0.180405
1	0.607138
1	-0.275186
2	0.0820361
2	-1.14479
2	-0.0508289
2	0.216038
2	0.0345611
2	-0.0630219
2	-0.203184
2	-0.562717
3	-1.13857
2	-0.295562
2	0.0294039
2	0.0525317
1	0.333176
2	0.531539
2	-0.131514
2	-1.0983
2	-0.903436
2	-0.134351
2	0.599128
2	0.0131241
1	-1.04748
2	-0.316888
3	0.66487
1	-1.93326
2	0.589305
1	-0.991837
1	-0.30904
1	-1.42435
1	-0.867651
3	0.800782
3	0.170348
1	-0.0545152
2	-0.837161
2	0.160639
1	-0.0012515
3	0.396408
4	0.540278
3	0.255414
2	0.737121
3	0.233451
2	0.674737
3	-0.0295644
2	0.997678
2	0.132927
1	0.101167
2	0.590048
2	1.4182
2	0.850596
2	0.0196388
2	-0.245015
1	-0.0618057
2	-0.748816
2	0.559029
2	0.193127
1	-0.355261
2	0.826341
2	-0.0816138
2	0.146596
2	-0.184946
1	-0.705818
2	-0.454012
1	-0.278435
3	0.377491
4	0.168703
2	-0.267206
2	-0.518693
2	-0.312198
2	0.359743
2	-0.286974
2	0.164159
2	0.481068
2	0.367291
1	0.60851
1	-0.226858
2	-0.826781
2	0.372999
2	-1.54706
1	-0.535743
2	0.828411
2	-0.037082
2	0.612038
2	-0.0145211
2	0.504748
2	-1.00121
2	-0.886706
2	-0.225787
2	-0.206394
2	1.20692
2	-1.25363
2	0.213631
2	0.502489
2	0.452519
1	-0.152832
2	-0.471322
1	-1.7493
2	-0.38024
2	0.550116
2	0.0852009
2	0.204229
2	-0.178119
2	0.113901
2	0.311417
2	-0.828535
1	0.197683
2	0.710868
2	0.396669
2	-0.283924
1	-0.627417
2	0.340241
2	0.0720877
0	0.156247
2	-0.290701
2	0.29596
1	-0.844275
2	0.316992
2	1.02611
2	-0.0880847
2	-0.10956
2	-1.08855
2	0.120699
2	0.681183
4	0.731403
2	-0.149458
0	-0.658094
2	0.663735
2	-1.06469
3	-0.654532
1	-0.0349163
2	-0.532493
1	-1.14236
2	1.06693
2	-0.270055
4	0.628707
2	-0.33607
2	-0.933338
1	0.575613
2	0.272479
2	0.0548766
1	-0.301539
3	-0.572835
1	0.299894
2	0.875151
1	0.334229
1	-0.888763
1	0.361773
2	0.0806043
2	-0.543538
1	0.546782
1	-1.41358
2	-0.639171
1	-0.494979
2	-0.20283
3	-0.682656
2	0.212886
2	0.353072
2	0.374103
2	0.0451272
1	-1.38727
1	-0.493057
0	0.686558
1	-0.213845
2	0.237199
1	-0.429136
2	0.623595
1	-0.669662
2	-0.200521
2	-0.43173
2	0.782289
2	0.241873
2	-1.39895
2	0.623876
2	-0.811621
3	-0.703569
1	-0.105094
2	-1.32281
2	0.52236
1	-0.516116
2	-0.190264
2	0.746321
1	0.0354333
2	-1.26635
2	-0.0060623
2	0.015362
2	-0.191768
2	0.460444
2	-1.11145
1	-0.122048
2	-0.427615
4	1.45801
2	-0.496615
2	-0.137437
2	-1.58645
2	0.0489228
1	0.00721487
3	-0.696959
2	0.847358
2	0.334749
2	-0.237935
1	2.27987
2	-1.32719
2	-1.10382
2	0.0211644
2	0.00642713
2	0.194464
2	0.389394
1	-0.122231
2	0.173372
2	-0.929767
3	0.0513029
2	-1.12124
2	0.132522
0	0.751499
2	0.455506
2	-0.640999
0	-0.818535
1	-0.113209
1	0.522861
1	0.421818
3	-0.386514
2	-0.152025
2	-0.92193
1	0.655622
2	0.415611
2	0.0494801
1	-0.279822
2	0.0903639
1	1.69884
2	0.457568
2	-0.0645548
1	0.307137
1	-0.710633
2	-0.366732
2	-0.92507
2	0.127283
2	-0.129823
1	1.21208
2	0.732937
1	-0.133288
2	-0.138442
2	0.35923
2	-0.161749
3	-0.142625
2	0.393597
2	0.254513
2	-1.20721
2	-0.00892306
2	0.601031
2	0.68729
3	-0.315878
2	-0.663778
2	-0.117302
2	0.685393
3	0.580725
2	0.262722
0	-0.528212
2	0.779064
1	0.330955
2	2.88364
3	0.124852
2	0.311725
2	0.209943
2	-0.811476
2	1.20186
2	2.30827
3	-0.5872
2	-0.0965717
1	0.853559
2	-0.176753
2	0.0695204
2	1.4456
2	1.18859
2	0.742056
1	0.264176
1	0.166358
2	-0.23941
1	0.0902997
1	1.54632
2	0.688076
2	2.22705
2	-0.65844
2	0.586573
2	0.165983
2	0.377164
1	0.436356
4	-0.720361
2	0.473128
2	-0.180187
2	0.754634
3	0.0111931
2	0.717835
4	1.03116
2	1.48112
2	2.23562
2	-0.176769
1	0.75807
2	0.0179568

## Sheet: Fig 8f
NQO1 expression
Stage	NQO1
I	0.0814905
I	0.0859235
I	0.292163
I	0.316186
I	0.46587
I	0.769614
I	0.787779
I	0.850804
I	1.38002
I	1.53338
I	1.83822
I	1.92429
I	2.11604
I	2.92347
I	8.22406
I	8.89599
I	9.53682
I	16.1166
I	22.2185
I	60.2745
I	61.964
II	0.189812
II	0.296662
II	0.743895
II	0.773143
II	0.936604
II	0.9584
II	1.74584
II	2.04535
II	2.9679
II	6.41139
II	12.711
II	15.9363
II	33.9207
II	0.11554
II	0.252489
II	0.428297
II	0.437231
II	0.471017
II	0.996544
II	1.88722
II	2.90365
II	3.52868
II	3.53097
II	4.78304
II	5.02009
II	13.1661
II	27.6717
II	29.922
III	0.0996228
III	0.207693
III	0.280546
III	0.32178
III	0.526907
III	1.60746
III	1.90278
III	2.53484
III	3.06692
III	3.71016
III	3.81509
III	5.33324
III	8.36596
III	13.5585
III	0.26222
III	0.728261
III	2.70876
III	4.26661
III	4.29587
III	0.460077
III	0.848964
III	3.18721
III	5.15073
III	5.42631
III	5.4848
III	5.66228
III	11.7231
IV	1.13131
IV	1.95286
IV	2.26753
IV	4.87061
IV	7.39647
IV	10.0639
IV	19.4365
Normal	0.351208
Normal	0.49891
Normal	1.47536
Normal	1.92793
Normal	2.00643

## Sheet: Fig 8g
	low disease stage	high disease stage
NQO1-AS detected	6	17
NQO1-AS not detected	47	21
