# Supplementary material for: A sense-antisense RNA interaction promotes breast cancer metastasis via regulation of NQO1 expression
Source: Nat Cancer. 2023 May 11;4(5):682–98. doi: 10.1038/s43018-023-00554-7 (PMC10212767; doi:10.1038/s43018-023-00554-7)
Supplement: Source Data Extended Data Fig. 1 — Statistical source data. [file 43018_2023_554_MOESM11_ESM.xlsx]

## Sheet: EDF 1h
pre-NQO1	bio-rep	tech-rep		preNQO1	DCt	DDCt	RQ
MDA-Par	1	33.6708	33.55	33.6104	7.80624	-0.357574	1.28127
	2	35.4294	35.336	35.3827	8.87611	0.712296	0.610348
	3	33.4355	34.1008	33.7681	7.80909	-0.354722	1.27874
MDA-LM2	1	31.9827	32.1955	32.0891	6.63117	-1.53264	2.89315
	2	32.7299	32.7065	32.7182	6.81672	-1.34709	2.54399
	3	34.0773	34.2191	34.1482	7.07413	-1.08969	2.12828

## Sheet: EDF 1i
	exp	bio-rep	tech-reps				NQO1-AS	DCt	DDCt	RQ
CTRL	1	1	27.6168	27.5009	27.89	27.5521	27.6399	-6.56852	0.0105402	0.992721
	1	2	28.788	28.4725	28.6073	28.5468	28.6037	-6.3421	0.236969	0.848526
	1	3	28.0754	27.7847	28.0392	27.9731	27.9681	-6.82657	-0.247509	1.18716
Gapmer	1	1	29.4921	29.026	28.9592	29.1033	29.1451	-6.24273	0.33633	0.792054
	1	2	29.8522	29.9689	29.8864	29.9593	29.9167	-5.66042	0.91864	0.529007
	1	3	30.0856	30.0662	29.9618	30.0456	30.0398	-5.28893	1.29014	0.408912
CTRL	2	1	30.5965	30.5242	30.4445	30.5689	30.5335	-3.45288	-0.0386663	1.02716
	2	2	31.8778	31.965	32.118	31.9743	31.9838	-2.78561	0.628606	0.646801
	2	3	30.4027	30.6778	30.4924	30.5338	30.5266	-4.00415	-0.58994	1.50518
Gapmer	2	1	33.4429	33.4736	33.6186	33.498	33.5083	-1.67993	1.73428	0.300559
	2	2	34.0595	34.2285	34.1941	33.9313	34.1034	-1.56298	1.85123	0.277155
	2	3	34.3019	34.7152	34.4331	34.4819	34.4831	-0.532196	2.88202	0.135652
	bio-rep	tech-reps				NQO-AS	DCt	DDCt	RQ
gCTRL	1	29.7559	29.5384	29.5596	29.4959	29.5875	7.18728	-0.092387	1.06613
	2	29.9139	29.7889	29.8305	29.7125	29.8114	7.41431	0.134652	0.910889
	3	29.8683	29.7409	29.982	29.5665	29.7894	7.2374	-0.0422653	1.02973
gNQO1-AS-1	1	32.4149	32.2074	32.4759	31.7411	32.2098	8.3225	1.04284	0.485372
	2	33.9146	33.4204	33.5538	33.2916	33.5451	9.589	2.30933	0.201753
	3	32.5438	32.4828	32.5037	32.5015	32.5079	8.32102	1.04135	0.485872
gNQO1-AS-2	1	30.9402	30.8835	30.9622	30.9151	30.9252	7.79709	0.517425	0.698617
	2	30.6465	30.6951	30.8598	30.8158	30.7543	7.78636	0.506699	0.703831
	3	31.1221	31.1861	31.1841	31.0753	31.1419	7.90197	0.622306	0.649632
	bio-rep	preNQO1		NQO1-AS	dCt	ddCt	RQ
sgaCTRL	1	37.4842	37.399	37.4416	15.0134	-0.084425	1.06027
	2	37.3365	37.6664	37.5014	15.3961	0.298228	0.813251
	3	37.1691	37.5042	37.3366	14.884	-0.213803	1.15974
sgaNQO1-AS	1	35.9178	36.4498	36.1838	13.7421	-1.35578	2.55935
	2	35.4699	35.768	35.619	13.2621	-1.83575	3.56956
	3	36.832	36.2143	36.5231	14.2937	-0.804119	1.74608

## Sheet: EDF 1j
pre-NQO1	bio-rep	tech-rep		preNQO1	DCt	DDCt	RQ
Gapmer NTC	1	34.5033	33.9186	34.211	8.08815	-0.128317	0.914898
	2	38.4438	37.9681	38.2059	8.4166	0.200136	1.14881
	3	34.4908	34.3021	34.3965	8.14465	-0.0718193	0.951437
Gamper NQO1-AS	1	35.0147	34.2114	34.6131	8.58881	0.372345	1.29446
	2	34.9376	34.6093	34.7735	8.43173	0.215261	1.16091
	3	34.6557	34.359	34.5073	8.224	0.00753212	1.00523

## Sheet: EDF 1k
	bio-rep	tech-reps				pre-NQO1	DCt	DDCt	RQ
gCTRL	1	31.9101	31.9448	31.9242	31.7266	31.8764	9.47624	0.0717371	0.951492
	2	31.7631	31.5969	31.5898	31.7741	31.681	9.28384	-0.120668	1.08724
	3	32.0951	31.8846	32.1295	31.9125	32.0054	9.45344	0.048931	0.966652
gNQO1-AS-1	1	33.5328	33.5226	33.2723	33.0726	33.3501	9.46273	0.0582231	0.960446
	2	33.2909	33.021	33.1946	33.2114	33.1795	9.22337	-0.18114	1.13378
	3	33.6704	34.2379	33.9634	33.6306	33.8756	9.68867	0.28417	0.821214
gNQO1-AS-2	1	32.5792	32.5903	32.7444	32.8287	32.6856	9.55749	0.152984	0.899388
	2	32.3411	32.1705	32.3833	32.363	32.3145	9.34656	-0.0579464	1.04098
	3	32.5233	32.8904	32.7292	32.6787	32.7054	9.46549	0.0609825	0.958611
	bio-rep	tech-reps		preNQO1	dCt	ddCt	RQ
sgaCTRL	1	34.9728	34.9928	34.9828	12.5546	-0.786094	1.7244
	2	36.0501	36.0199	36.035	13.9296	0.588901	0.664849
	3	36.0573	35.9237	35.9905	13.5379	0.197193	0.872246
sgaNQO1-AS	1	35.7799	35.7203	35.7501	13.3083	-0.0323938	1.02271
	2	35.985	35.8532	35.9191	13.5623	0.221537	0.857651
	3	35.5413	35.5692	35.5553	13.3259	-0.0148576	1.01035

## Sheet: EDF 1l
BT-20	bio-rep	tech-reps		NQO1-AS	DCt	DDCt	RQ
Gapmer NTC	1	31.1787	31.4575	31.3181	5.19531	0.0624027	0.957668
	2	34.5797	34.8168	34.6983	4.90894	-0.22397	1.16794
	3	31.4232	31.6694	31.5463	5.29448	0.161568	0.894053
Gamper NQO1-AS	1	32.021	31.857	31.939	5.91472	0.781815	0.581635
	2	32.4709	32.1302	32.3005	5.95881	0.825903	0.564129
	3	31.9608	31.7146	31.8377	5.55437	0.421465	0.746666
