# Supplementary material for: A sense-antisense RNA interaction promotes breast cancer metastasis via regulation of NQO1 expression
Source: Nat Cancer. 2023 May 11;4(5):682–98. doi: 10.1038/s43018-023-00554-7 (PMC10212767; doi:10.1038/s43018-023-00554-7)
Supplement: Source Data Extended Data Fig. 2 — Statistical source data. [file 43018_2023_554_MOESM12_ESM.xlsx]

## Sheet: EDF 2c
HNRNPC	CTRL	HNRNPC-KD		NQO1	CTRL	HNRNPC-KD
rep 1	1476.5	25.5843		rep 1	4.94018	9.0517
rep 2	1441.95	29.2185		rep 2	4.86457	8.84924

## Sheet: EDF 2e
	low HNRNPC	high HNRNPC
NQO1 long vs short isoform	0.421813	0.27262
	0.405108	0.364172
	0.307705	0.342442
	0.308119	0.208231
	0.415027	0.431964
	0.333258	0.295925
	0.443066	0.349848
	0.216574	0.312245
	0.31564	0.394759
	0.346154	0.280261
	0.317283	0.155963
	0.365781	0.272218
	0.307938	0.27692
	0.276803	0.392643
	0.409038	0.385079
	0.292191	0.255269
	0.382847	0.368646
	0.324335	0.286752
	0.265623	0.348299
	0.315985	0.266367
	0.365756	0.308763
	0.302482	0.273129
	0.33193	0.320458
	0.395904	0.382252
	0.314508	0.266895
	0.343594	0.237887
	0.359345	0.37636
	0.42251	0.233755
	0.339547	0.320611
	0.364094	0.432013
	0.354836	0.401839
	0.353862	0.235751
	0.37296	0.181347
		0.269926

## Sheet: EDF 2f
NQO1-AS	NQO1 long to short
0.568805	0.390841
1.28394	0.365781
-0.747653	0.556465
-0.732388	0.20806
-0.0553932	0.317642
-0.376173	0.467692
0.472973	0.253287
-0.519129	0.176539
-0.717193	0.219657
-0.525105	0.262563
-0.242377	0.43286
-0.394447	0.330699
-0.717495	0.493506
-0.11672	0.315394
0.338895	0.274919
-0.356531	0.30854
-0.339279	0.236871
-0.539936	0.564386
-0.621691	0.322064
-0.64657	0.346431
-0.624372	0.27207
1.31899	0.302845
-0.533068	0.285135
-0.406698	0.267819
-0.0373607	0.296808
-0.718428	0.486373
-0.512195	0.285662
-0.226902	0.205033
-0.502506	0.268397
-0.766654	0.376963
-0.630889	0.289238
-0.243351	0.292841
-0.594679	0.267031
1.2885	0.356093
2.80174	0.382058
-0.571338	0.201737
-0.777282	0.274354
-0.704319	0.39168
0.233543	0.390508
0.58081	0.401695
-0.142397	0.311363
-0.491258	0.262252
-0.356395	0.240582
-0.383121	0.404464
1.64851	0.258238
0.435492	0.316152
-0.720212	0.333852
-0.692761	0.324113
0.151447	0.36133
-0.580381	0.265896
-0.530283	0.327549
1.2066	0.280204
0.0638068	0.403028
0.0430105	0.294328
1.26693	0.287512
-0.173738	0.250224
-0.0413218	0.298516
-0.35924	0.39048
-0.0428839	0.307789
-0.514494	0.486759
-0.337324	0.305702
0.589873	0.12738
-0.789071	0.326175
-0.610301	0.34455
-0.616732	0.363137
1.06897	0.432897
-0.462398	0.336141
-0.246099	0.349098
-0.246099	0.653476
-0.246099	0.244708
-0.735888	0.243194
-0.159867	0.338005
-0.748182	0.245073
-0.72482	0.284048
-0.341626	0.306715
-0.459419	0.32794
0.0236183	0.375494
0.205365	0.387795
-0.0871873	0.299728
-0.141994	0.406889
-0.490971	0.251634
0.64074	0.309132
0.0230273	0.465855
-0.499962	0.333333
-0.567309	0.401839
-0.0266609	0.269356
1.06631	0.393035
0.0369404	0.405108
-0.534852	0.348684
-0.539996	0.362718
-0.709423	0.206027
-0.587654	0.399538
-0.393393	0.237887
-0.401301	0.278566
-0.497092	0.349098
-0.497092	0.653476
-0.497092	0.244708
-0.625091	0.283602
1.12407	0.312245
-0.568993	0.316846
-0.10009	0.446572
-0.789071	0.374275
0.043601	0.283071
-0.302581	0.343604
-0.394496	0.155963
-0.242464	0.21745
-0.10894	0.369162
-0.336223	0.289326
-0.579249	0.295925
-0.371888	0.465415
1.02648	0.329226
0.694324	0.491651
0.703615	0.338929
-0.707275	0.338658
0.506822	0.382847
0.129722	0.398954
2.23754	0.466004
-0.380334	0.233755
-0.204297	0.348299
-0.0762901	0.234517
-0.789071	0.352941
-0.0146008	0.346154
-0.311748	0.285953
0.606842	0.444698
-0.719513	0.349098
-0.719513	0.653476
-0.719513	0.244708
0.0727387	0.387429
0.481544	0.433564
0.0336986	0.353398
-0.64597	0.365507
0.0894021	0.388096
-0.163591	0.34545
-0.525076	0.412084
-0.630226	0.439822
-0.0718515	0.421607
0.543741	0.177838
1.70563	0.373196
-0.752915	0.440242
-0.163804	0.239489
0.0980665	0.319045
-0.424146	0.153983
-0.789071	0.312062
-0.414454	0.216574
0.761788	0.407127
0.447677	0.355374
-0.631235	0.281447
-0.0372696	0.450266
-0.51584	0.228576
-0.0582625	0.420044
-0.662037	0.344514
-0.312036	0.39133
0.0494897	0.221339
-0.493528	0.352081
-0.789071	0.379155
1.21668	0.459307
-0.705324	0.332928
0.0152929	0.186122
-0.486052	0.22462
-0.333587	0.43591
0.192528	0.392643
0.317966	0.356836
-0.672338	0.298927
0.961336	0.385546
-0.743589	0.26322
-0.627124	0.320207
0.940883	0.302482
-0.377307	0.394723
1.62179	0.286045
-0.62762	0.207436
0.0241718	0.382872
-0.0281739	0.277716
-0.485245	0.212815
1.77592	0.218286
-0.444395	0.343572
-0.23427	0.343349
-0.139094	0.34089
0.087521	0.29693
-0.78307	0.362805
-0.260757	0.185501
-0.238359	0.340592
-0.243204	0.601648
0.329523	0.380274
-0.451356	0.421689
-0.413656	0.201119
-0.704473	0.544365
-0.789071	0.289079
0.579025	0.368646
-0.377049	0.299558
-0.18183	0.361673
1.65966	0.410159
-0.504935	0.21603
0.146719	0.396411
0.255063	0.352947
0.205925	0.203822
-0.585586	0.232532
-0.59662	0.508405
0.185204	0.386629
-0.536457	0.361103
4.6346	0.27262
-0.508329	0.323597
0.281605	0.34186
1.83828	0.312716
-0.356881	0.387503
2.27031	0.452144
0.311001	0.321816
1.07078	0.3791
0.148628	0.331815
0.00094446	0.353929
0.537791	0.345789
-0.508123	0.329412
-0.118331	0.331752
0.357552	0.344732
0.423025	0.506469
-0.692394	0.269881
0.578637	0.398182
0.168901	0.31607
-0.251794	0.314986
1.12062	0.357443
-0.552685	0.282513
-0.439869	0.279248
-0.777674	0.243354
-0.789071	0.254061
0.464821	0.261839
2.51403	0.277187
-0.789071	0.319359
-0.613327	0.289971
0.184767	0.397432
0.0325429	0.324005
-0.450878	0.342009
0.92184	0.376179
-0.774567	0.518987
-0.503505	0.378779
-0.142806	0.395904
-0.729086	0.280156
-0.1671	0.314777
0.00023456	0.311002
-0.0421874	0.24545
-0.207824	0.159757
0.22202	0.386691
-0.236048	0.284036
1.42804	0.363401
-0.789071	0.326733
-0.203537	0.554367
-0.296209	0.350408
-0.363503	0.384758
0.869805	0.270333
-0.507338	0.333427
-0.453001	0.276963
0.109626	0.320611
-0.340584	0.396583
-0.132949	0.295948
-0.195613	0.339266
0.499941	0.232992
-0.372968	0.332455
-0.471421	0.171534
-0.527078	0.199813
4.07111	0.44015
-0.540247	0.213383
-0.578674	0.272686
-0.530131	0.281239
1.29885	0.373548
-0.385713	0.326729
0.422876	0.397476
-0.741678	0.43956
-0.62296	0.27557
4.34837	0.342575
-0.138217	0.277231
1.83348	0.413468
0.305884	0.391537
-0.170325	0.261532
0.443566	0.344178
0.213282	0.394759
-0.294107	0.337765
-0.528879	0.189436
-0.528879	0.451138
-0.528879	0.193768
-0.59499	0.325276
-0.693517	0.249238
0.135109	0.338094
-0.774964	0.513514
-0.511221	0.250604
-0.459324	0.409736
1.0438	0.398978
-0.212302	0.417853
-0.553624	0.338233
-0.207815	0.339153
-0.545352	0.354865
-0.580507	0.313718
-0.0666026	0.345105
-0.592673	0.348231
-0.702178	0.535247
0.478816	0.243378
-0.0939014	0.326197
-0.0824785	0.275465
-0.70292	0.290265
-0.522332	0.244576
0.402313	0.311285
-0.377091	0.268603
-0.560533	0.239898
-0.764675	0.245009
6.99234	0.302059
0.270793	0.54846
-0.143646	0.370152
-0.16472	0.263292
0.745189	0.272381
-0.75202	0.544123
0.106227	0.336146
-0.201903	0.465759
-0.224631	0.342628
0.252768	0.266096
-0.364959	0.308897
-0.364959	0.872841
-0.364959	0.301327
0.648296	0.314216
-0.773227	0.181347
-0.430711	0.272521
-0.690544	0.372671
-0.789071	0.315175
-0.0682983	0.357819
-0.570488	0.307705
-0.649385	0.156337
0.462688	0.300839
-0.570293	0.275618
-0.512747	0.20991
0.0550967	0.306653
-0.736943	0.340136
0.707037	0.304856
-0.298022	0.380472
0.308714	0.300564
-0.0587622	0.289613
-0.218396	0.37296
-0.789071	0.279641
-0.609471	0.361347
-0.177678	0.274931
-0.521824	0.322761
3.63806	0.426612
0.850932	0.335765
-0.415844	0.291255
-0.63308	0.285758
-0.484764	0.439619
-0.715077	0.376932
-0.435679	0.312782
-0.165484	0.382315
-0.594844	0.283794
3.83473	0.421813
0.635505	0.42251
1.27468	0.388061
-0.67778	0.48921
0.832119	0.418726
-0.315827	0.434333
-0.789071	0.544177
-0.394781	0.494558
-0.514102	0.333197
-0.430976	0.42314
-0.390831	0.255081
1.18472	0.454147
-0.096838	0.296572
-0.717623	0.3155
-0.0337511	0.350768
0.9622	0.369871
-0.206953	0.267983
-0.698436	0.30363
-0.727258	0.42817
-0.409521	0.320296
-0.651281	0.272852
0.252846	0.318305
0.356498	0.286728
-0.433735	0.481977
-0.66596	0.315994
2.35482	0.407848
0.458467	0.427665
0.487504	0.348253
-0.254443	0.358524
-0.301858	0.269001
0.463599	0.364844
2.37421	0.718984
2.37421	0.365755
2.37421	0.324657
-0.504155	0.452663
-0.789071	0.288373
0.553651	0.368738
1.45578	0.359485
0.829278	0.33402
1.80708	0.238576
1.76153	0.326634
-0.101395	0.372688
-0.302647	0.412262
-0.658241	0.352479
0.411696	0.346442
0.177947	0.398763
-0.570025	0.374518
2.26054	0.253688
-0.615955	0.245991
-0.688317	0.211709
-0.639903	0.372989
-0.589573	0.236336
0.409287	0.31564
0.144211	0.378504
-0.654173	0.346415
-0.643927	0.247954
-0.789071	0.334751
-0.247145	0.292191
-0.30993	0.395946
-0.368673	0.265623
-0.0380622	0.439927
0.016365	0.337979
-0.763987	0.404453
0.192845	0.273213
0.277921	0.260363
-0.45208	0.305861
-0.246207	0.489074
-0.270889	0.377954
-0.40229	0.334015
0.798359	0.407185
-0.789071	0.153637
0.390288	0.328357
-0.0144499	0.264636
-0.789071	0.277419
-0.573468	0.490377
0.116317	0.31533
-0.656347	0.402252
0.526244	0.258488
-0.244242	0.317283
0.622473	0.37188
-0.161631	0.388609
-0.379368	0.366305
-0.610869	0.348566
-0.284649	0.424381
-0.607387	0.33193
-0.441093	0.335498
-0.364444	0.312185
0.976215	0.343545
-0.670529	0.246039
4.33221	0.302522
-0.162177	0.301838
-0.72016	0.312432
1.48539	0.319185
1.09493	0.431061
-0.417568	0.324798
-0.663225	0.348308
-0.336274	0.305462
-0.448448	0.287956
-0.701152	0.33749
-0.62286	0.234148
-0.039226	0.346257
-0.752527	0.304041
-0.545472	0.336337
-0.166872	0.408152
0.0262309	0.366817
-0.274078	0.215828
-0.561786	0.2151
-0.774213	0.444068
-0.622001	0.285595
0.00698196	0.351329
0.290736	0.331194
0.582883	0.276246
0.499457	0.289978
-0.353505	0.387613
0.263501	0.346887
0.50035	0.329823
-0.0346077	0.422134
-0.208838	0.399669
0.0452816	0.371115
-0.549066	0.267218
-0.789071	0.304338
0.0693118	0.451307
-0.70056	0.343594
-0.0653664	0.329993
-0.573862	0.278454
-0.525394	0.265625
-0.26761	0.377518
0.842182	0.272101
-0.247726	0.306645
-0.31949	0.318312
0.294166	0.361607
-0.272971	0.308119
0.636479	0.401486
0.0195587	0.302403
0.769669	0.333258
-0.723952	0.353862
-0.428367	0.553462
0.0255511	0.374101
1.88064	0.276797
2.07995	0.280531
-0.495887	0.264415
-0.229148	0.364094
-0.733242	0.275745
-0.631943	0.214553
-0.623181	0.223098
-0.225235	0.470154
1.27842	0.312129
0.343758	0.429888
0.224624	0.404174
0.909359	0.35167
-0.311879	0.387801
-0.400117	0.380517
-0.58263	0.412639
0.264085	0.310045
0.379441	0.318278
0.407972	0.330066
-0.591944	0.357264
-0.133556	0.339547
-0.653361	0.269165
-0.739471	0.420382
-0.779927	0.369565
-0.789071	0.379523
0.487214	0.24408
-0.144037	0.451195
-0.557629	0.335799
-0.704133	0.35855
-0.56321	0.315344
4.86904	0.305161
3.38995	0.389691
-0.52187	0.328344
-0.694415	0.525865
-0.572231	0.411014
-0.251646	0.324335
0.187947	0.353464
-0.646552	0.237054
0.168177	0.355064
-0.677573	0.14979
-0.677573	0.14588
-0.677573	0.991817
-0.519765	0.388908
0.11058	0.30786
-0.0894823	0.284828
-0.481536	0.339044
-0.152919	0.134397
1.27352	0.377988
-0.0965382	0.353486
0.131333	0.216373
-0.488586	0.185011
-0.594689	0.308136
-0.494529	0.301654
1.41206	0.290417
0.749465	0.263218
-0.388874	0.384438
-0.393735	0.245478
-0.469765	0.261656
-0.127684	0.402127
0.768957	0.271314
-0.546725	0.304546
0.757514	0.3723
-0.312646	0.328409
-0.22202	0.272218
-0.294333	0.353354
0.0527734	0.23777
0.7681	0.310655
1.55587	0.272422
-0.499888	0.325526
-0.71088	0.326858
-0.254167	0.440404
-0.211284	0.313746
0.162452	0.374746
0.0711215	0.412758
-0.763862	0.382929
-0.533712	0.620533
0.144351	0.382002
-0.295793	0.243844
-0.789071	0.354512
0.434761	0.469273
0.0622562	0.301547
-0.209172	0.431192
-0.157054	0.362767
-0.789071	0.265017
0.868869	0.380382
-0.697688	0.389228
4.78562	0.218205
-0.721907	0.299606
-0.618518	0.206207
0.597418	0.251132
-0.603852	0.23289
0.040742	0.303503
0.336721	0.345983
-0.543395	0.632529
-0.33057	0.308897
-0.33057	0.872841
-0.33057	0.301327
-0.43628	0.536364
-0.770327	0.373206
-0.213625	0.342579
-0.0664837	0.332991
-0.628756	0.109091
-0.670404	0.217088
0.253588	0.278941
0.321809	0.358211
0.287598	0.414182
0.458713	0.304217
-0.520743	0.180027
-0.737382	0.219136
0.242464	0.53108
0.706911	0.307938
0.0993345	0.368483
0.228737	0.460501
1.4644	0.296025
0.508517	0.371778
-0.604826	0.320458
-0.235882	0.329511
-0.460512	0.329172
-0.76929	0.313149
-0.266002	0.232615
0.30836	0.213736
-0.638493	0.247385
-0.327534	0.347107
-0.0015021	0.360465
1.3657	0.361291
0.715146	0.340754
6.82167	0.45845
-0.145376	0.380296
-0.395627	0.243832
-0.546231	0.328036
-0.311664	0.571029
-0.0356638	0.276037
-0.352007	0.235621
-0.231799	0.226828
-0.669582	0.604451
-0.497486	0.363131
0.459218	0.300599
-0.46062	0.314298
1.64124	0.27393
-0.382219	0.235751
-0.740327	0.365683
0.159606	0.342442
0.0497038	0.306178
0.329961	0.322348
-0.341846	0.21945
-0.666685	0.243174
-0.630085	0.510973
-0.15283	0.432879
-0.714635	0.182682
1.74155	0.269763
-0.33515	0.388906
-0.60916	0.24952
-0.38799	0.341824
0.865374	0.409907
-0.566705	0.447314
-0.240538	0.323025
0.00588298	0.367345
-0.465567	0.263879
0.900329	0.311843
-0.78059	0.385079
-0.620127	0.332894
-0.18111	0.278539
-0.551697	0.304451
0.273947	0.375374
-0.340613	0.324855
-0.789071	0.224094
-0.763081	0.305904
-0.240067	0.391258
-0.469962	0.415699
0.00325099	0.35944
-0.661692	0.278005
-0.736768	0.23541
-0.624638	0.237004
-0.587438	0.334889
-0.768487	0.308763
-0.505385	0.228031
0.024597	0.283011
-0.725944	0.247002
-0.647833	0.203311
-0.0833148	0.235433
0.876574	0.38316
-0.396209	0.443066
-0.765186	0.554618
-0.466016	0.378165
-0.501694	0.268325
-0.23939	0.382252
-0.568159	0.246036
-0.699563	0.365756
-0.789071	0.226603
1.23634	0.400976
-0.558076	0.341889
-0.585503	0.291297
1.1812	0.361752
1.42775	0.30406
0.853012	0.330849
-0.244928	0.292103
0.0983404	0.348031
-0.133585	0.287964
3.34644	0.235634
-0.647595	0.386725
-0.431124	0.339921
0.857557	0.483231
-0.387452	0.379086
2.26492	0.355483
-0.30605	0.28516
-0.174505	0.323838
-0.0452291	0.334781
0.319897	0.466002
-0.380217	0.330252
-0.766701	0.237705
0.665169	0.21708
-0.247912	0.24313
-0.789071	0.188846
-0.652057	0.196767
-0.262779	0.328427
-0.122164	0.271606
1.88379	0.424812
-0.251651	0.228743
-0.416617	0.189436
-0.416617	0.451138
-0.416617	0.193768
1.47125	0.345821
-0.748178	0.487585
-0.298268	0.409038
-0.102013	0.332349
-0.388303	0.355359
-0.364549	0.35851
-0.460856	0.216009
-0.439037	0.330719
-0.568312	0.27226
-0.291075	0.374439
-0.241376	0.496672
-0.337844	0.273129
-0.280743	0.348647
-0.648096	0.256567
-0.153063	0.313033
0.566723	0.217362
-0.261333	0.354023
-0.258112	0.334307
0.525291	0.276354
-0.278137	0.336489
-0.494562	0.347636
-0.697635	0.365515
-0.253506	0.213048
-0.257416	0.367596
-0.0157195	0.27355
-0.590221	0.260965
-0.684076	0.197413
-0.634899	0.431964
-0.716598	0.293476
0.943722	0.293437
-0.461491	0.27692
0.244993	0.250326
0.13285	0.228249
-0.632983	0.236637
-0.161063	0.340486
1.3244	0.301268
0.344329	0.385066
-0.294708	0.404534
0.764833	0.344397
-0.668251	0.308897
-0.668251	0.872841
-0.668251	0.301327
-0.532232	0.185887
-0.36122	0.407479
-0.079229	0.280734
-0.480463	0.275181
0.0779962	0.322824
-0.0127351	0.40186
-0.540758	0.270968
-0.659572	0.336376
-0.125072	0.276266
-0.599631	0.432759
-0.789071	0.280552
-0.175047	0.291309
-0.748965	0.354733
-0.715064	0.218412
1.96511	0.364517
-0.206326	0.362048
0.493939	0.447945
-0.725104	0.255269
0.0419464	0.37636
0.21765	0.389957
-0.293647	0.355443
-0.330863	0.37386
-0.145508	0.215281
0.0233349	0.324011
-0.376117	0.386325
1.97095	0.270217
-0.183974	0.331455
0.186791	0.296431
-0.723559	0.184106
1.65405	0.414399
-0.707347	0.357016
-0.540646	0.213794
1.42213	0.354836
-0.405771	0.240797
-0.557725	0.341685
-0.191776	0.307294
-0.750706	0.220627
2.38525	0.316849
-0.789071	0.529292
0.0520873	0.315481
-0.443733	0.254042
0.806599	0.504239
-0.480628	0.319397
0.115192	0.255874
-0.229105	0.331451
0.127735	0.460691
1.02103	0.36115
8.08505	0.718984
8.08505	0.365755
8.08505	0.324657
-0.652376	0.299361
0.485658	0.401098
0.701473	0.310753
-0.519413	0.173726
0.0594392	0.256803
-0.103975	0.321012
-0.372521	0.365737
0.292932	0.335133
-0.336219	0.399553
-0.579016	0.189485
-0.544534	0.293396
0.275582	0.338847
-0.604103	0.260118
-0.717536	0.21485
5.84101	0.355656
-0.475874	0.272658
1.74332	0.286752
-0.51712	0.193252
0.819739	0.272236
-0.511816	0.235197
-0.485485	0.208784
1.00731	0.329719
-0.661448	0.502497
-0.0844235	0.213262
0.913946	0.246479
0.621742	0.285848
2.65285	0.366022
1.24301	0.53824
0.190171	0.382263
-0.561631	0.349816
-0.704658	0.318509
-0.188028	0.258534
-0.722338	0.302112
-0.245825	0.325751
-0.0581703	0.307488
-0.641051	0.170842
-0.415187	0.446476
0.705772	0.464975
-0.657086	0.300095
-0.107123	0.336552
2.17148	0.313637
-0.722638	0.293552
-0.75056	0.305996
-0.688671	0.347939
1.65025	0.336503
0.58532	0.286264
-0.613947	0.380442
1.55227	0.320659
0.00851393	0.31201
-0.429991	0.295766
-0.153854	0.352497
-0.369636	0.279674
0.0274142	0.240205
-0.102983	0.223165
-0.0980095	0.255612
-0.0158077	0.386745
0.33107	0.314508
-0.482531	0.311511
0.72863	0.278864
-0.446232	0.330673
-0.657755	0.38285
-0.512198	0.333744
-0.189867	0.243933
-0.287961	0.280285
-0.0280186	0.329676
2.5253	0.406828
-0.615347	0.334691
-0.635894	0.219771
0.955488	0.332511
-0.197339	0.340221
-0.0348496	0.39025
-0.104742	0.365115
-0.789071	0.348448
-0.734094	0.433875
-0.763681	0.415468
-0.776317	0.275591
-0.016758	0.346865
-0.72108	0.245979
-0.158784	0.350774
-0.529629	0.42268
0.161153	0.392667
0.0429758	0.336333
-0.231739	0.325346
-0.288237	0.525409
-0.381954	0.290893
0.0169086	0.317952
-0.0526864	0.336433
-0.685371	0.304151
-0.240731	0.222036
-0.674666	0.269385
-0.336399	0.325223
0.567905	0.398576
-0.545594	0.351171
-0.683683	0.319817
0.566177	0.280261
0.229354	0.355532
-0.646573	0.288344
-0.395978	0.21905
1.03786	0.376593
-0.745454	0.294106
-0.471099	0.266367
-0.0653962	0.312114
-0.789071	0.316278
-0.619453	0.260819
-0.163953	0.377352
-0.474945	0.14979
-0.474945	0.14588
-0.474945	0.991817
-0.335756	0.225463
0.323184	0.302859
-0.752297	0.415027
-0.209702	0.507295
-0.749113	0.189436
-0.749113	0.451138
-0.749113	0.193768
-0.530641	0.438855
4.92101	0.276803
-0.78547	0.460256
-0.334684	0.313827
-0.273266	0.30297
4.94677	0.378717
0.257107	0.27662
0.516214	0.275953
-0.665453	0.244012
-0.287806	0.28946
0.240199	0.325864
0.0777571	0.396988
-0.43572	0.276135
-0.710806	0.208363
0.446877	0.364277
-0.521753	0.266895
-0.460371	0.278542
-0.67812	0.432013
-0.231393	0.293328
-0.648871	0.29921
-0.45011	0.271949
-0.463599	0.296684
0.90396	0.353268
-0.639153	0.192839
-0.479163	0.286898
-0.191794	0.285326
-0.655048	0.22147
-0.723826	0.383402
-0.480762	0.364172
0.104416	0.406294
-0.464626	0.369874
0.0578509	0.457328
3.32814	0.270695
-0.714103	0.320487
-0.789071	0.328764
-0.39291	0.279605
2.31444	0.397412
-0.0856909	0.288773
-0.244053	0.208231
-0.730585	0.358664
0.369573	0.718984
0.369573	0.365755
0.369573	0.324657
2.03769	0.408622
-0.633531	0.277264
-0.387756	0.441872
-0.182863	0.376703
-0.789071	0.219581
-0.416006	0.397933
0.107276	0.30033
1.80369	0.362291
-0.474897	0.339292
0.780197	0.476684
1.08595	0.393701
-0.0487336	0.326669
-0.51013	0.199153
-0.182211	0.346283
-0.179432	0.386052
-0.170368	0.169411
0.270109	0.32277
-0.54466	0.311437
-0.572318	0.363855
1.43699	0.414872
-0.278388	0.33195
-0.366052	0.395571
-0.538439	0.214039
-0.552896	0.288882
-0.711528	0.309859
1.03065	0.275019
-0.387644	0.349848
-0.110903	0.225465
0.582985	0.354659
-0.638324	0.282238
-0.60475	0.295429
-0.237768	0.416673
-0.491245	0.295939
-0.248827	0.352931
0.0253051	0.346909
0.658496	0.377829
-0.628893	0.14979
-0.628893	0.14588
-0.628893	0.991817
-0.0588898	0.240382
-0.710575	0.300693
-0.390802	0.385238
0.314588	0.264802
-0.345112	0.424598
0.501105	0.326973
2.70313	0.460726
-0.690651	0.325496
-0.738576	0.315985
-0.610011	0.39631
-0.506262	0.368064
2.13454	0.461289
-0.622523	0.204989
0.431312	0.25455
-0.121252	0.194025
0.471286	0.379298
-0.789071	0.359345
0.974936	0.306636
-0.555215	0.34997
-0.682713	0.245451
-0.342791	0.375816
1.30515	0.290771
0.152782	0.301146
-0.356884	0.251142
0.375636	0.264997
0.476977	0.257077
-0.0506696	0.269926
-0.487979	0.302223
-0.0996902	0.386399
