# Supplementary material for: A sense-antisense RNA interaction promotes breast cancer metastasis via regulation of NQO1 expression
Source: Nat Cancer. 2023 May 11;4(5):682–98. doi: 10.1038/s43018-023-00554-7 (PMC10212767; doi:10.1038/s43018-023-00554-7)
Supplement: Source Data Extended Data Fig. 3 — Statistical source data. [file 43018_2023_554_MOESM13_ESM.xlsx]

## Sheet: EDF 3a
deepbind score	z-score
1.93551	4.11549
11.5029	3.30684
4.22407	3.20272
2.45208	2.96621
2.41521	2.73765
2.0751	2.65703
2.38216	2.5841
2.95238	2.29911
1.708	2.24361
6.20135	2.01192
3.12883	1.75186
4.19394	1.73488
1.16304	1.49885
2.31577	1.48912
1.56742	1.207
1.78717	1.20007
1.15758	1.11496
3.22002	1.08931
2.9798	1.07643
1.09494	1.06428
3.93841	1.03973
5.81781	1.02875
3.45956	0.998454
3.56743	0.989692
6.05384	0.938171
1.75454	0.895605
2.15247	0.863706
1.77349	0.85677
0.909911	0.83975
1.67081	0.815837
0.910661	0.815522
1.98813	0.744214
1.42196	0.709733
4.41365	0.699136
1.51318	0.62315
1.76826	0.61666
0.324182	0.503897
0.834613	0.431125
1.54407	0.402988
1.89562	0.35155
1.12017	0.349976
1.59819	0.310841
2.98321	0.230493
4.13017	0.153649
1.47434	0.121952
0.026915	0.109633
2.46646	0.0904226
0.849017	0.0384113
1.99555	0.00169239
3.93363	0.00163674
0.808294	-0.0232888
2.722	-0.035468
0.625936	-0.198075
2.14133	-0.198138
2.51623	-0.217517
2.16932	-0.251434
1.79215	-0.274069
2.2609	-0.299168
2.66041	-0.34393
1.10995	-0.348807
2.11312	-0.361027
1.29896	-0.415898
0.094941	-0.421094
0.461108	-0.449041
2.61672	-0.469684
1.49628	-0.477223
2.59318	-0.503341
0.236993	-0.509935
1.20786	-0.534171
2.1448	-0.549805
0.783827	-0.555138
0.769287	-0.562273
1.44327	-0.583039
-0.142154	-0.613725
0.459887	-0.642406
2.9366	-0.660995
1.69359	-0.683811
0.955674	-0.703679
0.99518	-0.723663
0.544957	-0.772963
1.01077	-0.835337
0.187802	-0.917726
1.57221	-0.930352
1.20847	-0.939806
0.3979	-0.990429
0.234409	-0.994425
0.784586	-1.01016
1.16179	-1.05955
0.307334	-1.08093
1.24567	-1.22721
0.466954	-1.25599
0.464657	-1.26794
0.88315	-1.30874
0.524119	-1.3596
0.971862	-1.37124
0.114118	-1.39806
0.567194	-1.42643
0.540075	-1.45867
1.86156	-1.5352
1.26477	-1.55077
0.513636	-1.75121
0.521067	-2.24052

## Sheet: EDF 3b
NQO1	HNRNPA2B1
0.1562	-0.2572
0.9187	1.6961
-0.6619	-0.0884
1.14	-0.6224
2.0329	-0.4979
1.3923	-0.9086
-0.2433	-1.2653
-0.2067	-0.0051
-0.1314	-0.2073
0.8924	1.9292
-1.1128	-1.6557
-0.7414	-0.6308
0.5986	-0.2251
0.3938	-0.531
-0.0153	0.2078
-0.9723	-0.5244
1.4015	-2.4014
-0.4124	-0.4562
0.7527	-1.4698
-0.3799	4.2322
-0.8551	-1.0039
-0.7694	0.0765
1.0846	-0.1687
0.5476	-1.1054
-0.5841	-0.4937
-1.1707	-1.0362
0.1976	-1.0524
-0.7106	-1.3194
-0.7777	1.0607
2.8046	-0.083
-1.2226	1.4569
0.3636	-1.2001
0.5575	-0.1548
0.1669	0.1489
1.4855	0.044
-0.3555	-1.3867
1.1924	0.1018
0.3958	-0.5508
1.0087	0.262
1.1539	-0.8858
-0.2635	-0.2933
-1.0189	-1.526
-0.3697	-0.4377
1.1881	-0.4095
0.9439	-1.7022
0.008	5.2678
-1.8574	-0.7361
0.374	-0.5102
0.6376	-0.3339
-0.129	-0.2458
-0.0223	-0.0423
0.502	0.2703
-0.1657	1.5502
0.0601	-0.0513
1.2274	-0.2604
1.6728	-0.1737
-0.0173	-0.586
0.0228	-1.2883
-1.2843	-0.461
-0.3662	0.4553
-0.9415	0.0392
0.5721	-0.1549
0.0209	-0.2759
0.8836	-0.5339
1.9879	0.0491
0.2489	-0.6235
0.2396	-0.0587
-0.2012	-1.0383
0.3093	0.3351
0.7845	-0.124
1.1132	-0.6102
-1.4298	-2.7155
-0.0646	-0.419
-0.5473	-0.7538
0.6427	1.0541
0.9342	0.5007
-0.184	-0.234
-0.8284	-1.6328
0.2017	0.6278
-1.3814	-0.2973
-1.8155	-0.565
0.0693	-0.3285
-1.327	-0.4603
0.3275	0.7567
0.0542	-0.6961
0.0977	-0.2168
0.0262	-0.7755
-0.004	0.7074
-1.7184	0.5818
-2.0218	-0.2095
2.4534	0.1937
-0.1909	0.0824
0.4678	-1.1728
1.3754	-0.4464
-0.9858	0.0215
0.2368	-1.1475
-0.0303	-0.8015
-2.4135	-0.6225
-0.7859	1.3018
2.002	-0.7099
-0.7137	-0.4716
-0.0714	0.5966
-0.1669	-0.911
-1.6661	-0.2896
0.8649	-0.4003
-0.3463	-0.2331
0.003	-0.217
0.0433	-0.6575
-2.0846	-1.7963
0.3103	-2.2327
1.1037	-1.0033
-0.1447	-1.0963
-0.727	-0.9799
0.879	0.6573
-2.061	-0.8762
-0.7603	-0.7078
-0.1112	0.3422
0.4065	-1.0159
-1.183	-0.7517
1.0124	-1.1714
-2.1231	-0.7833
0.4619	0.4657
1.2902	1.6134
-0.6627	-0.6696
-0.2569	-0.4213
0.0038	-0.6706
-0.9797	1.074
1.0188	-0.2386
-0.6931	-1.344
0.5358	0.5826
-0.3661	-0.4928
1.0311	-0.3012
0.4131	0.4395
-0.6312	0.0219
-2.1732	-0.3877
0.1758	-0.5697
0.5476	-0.0787
0.6128	-0.2926
0.3688	0.1231
-0.9735	-1.266
-0.2184	-0.8691
-0.6171	-1.288
-0.8648	-0.477
-2.105	0.1087
0.7558	-0.8576
-0.786	-1.0293
0.3293	-0.7626
0.6916	-0.6975
-1.2015	-0.7561
0.5854	0.095
1.3381	-1.4748
0.6225	-1.0824
-0.8929	-2.2258
-0.5459	0.7857
0.2187	-0.8715
0.4344	-1.6805
1.0728	1.0413
0.4152	-0.4572
-1.3936	-0.1706
-0.4426	-0.7153
1.0028	-1.2275
-0.2478	-1.3042
1.5793	-0.1119
-1.6902	-0.5822
-0.6427	-1.6255
0.0469	-1.4308
-0.7406	-0.5186
-1.4951	-0.425
1.3754	0.573
-0.2286	0.6028
-0.1413	-1.7311
1.0413	-1.8239
0.0861	-0.3951
-1.5406	-0.0169
-0.0976	-1.72
-0.0586	-0.7695
-0.1425	0.6383
1.6215	-0.5194
0.449	-0.3309
-1.2083	-0.848
0.5748	-1.1019
-0.4323	-1.5263
0.1712	-0.3723
0.623	-0.693
-0.8224	-0.221
1.2324	-0.4562
-0.2668	-0.9801
0.7074	-0.2332
0.9655	-0.32
0.4473	-1.0617
-1.1655	0.6491
0.5473	-0.3595
0.265	0.5801
-0.0599	-0.7291
0.3762	1.0624
0.2187	0.6287
0.9362	-0.6183
-0.4404	-0.854
-1.2377	-0.966
-2.7759	-1.0184
-0.5991	-0.1898
-0.1669	-1.0997
0.9673	-1.3575
0.8337	0.1933
0.3112	-0.133
-1.856	1.0922
-0.1915	-0.1513
-0.2729	0.2093
-1.4477	-1.2251
-1.5453	0.1713
0.7536	-0.2751
0.2408	-1.0861
-0.0082	0.8943
0.9926	-0.0753
0.1198	-0.3424
1.1791	-0.5598
-2.2985	-0.5686
0.5512	-1.2508
-1.1891	-0.6308
0.8896	0.0392
0.6013	0.0731
0.5997	-0.1938
0.2404	-0.4181
-0.4098	0.1689
0.6013	0.0578
-0.4668	-1.4307
-0.5805	-0.3316
-0.2515	-1.9558
0.4329	-0.6502
0.701	-0.0215
-0.2377	-0.0412
-0.4921	0.3037
-1.1286	-1.0218
-0.2613	0.9437
0.5405	0.6504
-0.0063	-1.0566
1.387	-0.8145
-0.3678	-2.5276
0.2355	-1.7002
0.885	-1.2602
-0.9923	-0.6458
-0.13	0.4469
-0.0453	0.874
0.3095	-0.546
1.2443	-0.0969
1.8163	-0.5338
0.8066	0.2227
-0.0614	1.5898
0.3672	-0.121
1.328	-0.3754
0.1225	-0.8592
1.0643	0.0305
0.5559	-0.3289
0.5358	-1.4379
0.9468	-0.8452
0.7159	-0.4191
0.2146	-0.6666
0.1669	1.1165
-0.9451	-0.8117
-0.0444	0.6713
0.2224	-0.0863
1.2377	0.4104
-1.1952	-2.6351
-2.1029	-2.3354
-0.3817	-0.3445
1.1524	0.0143
1.0505	-0.5149
-1.6053	0.0031
0.0804	-0.6194
1.0772	1.5975
-0.0007	-0.4979
-1.1579	-2.1898
-1.5547	-0.0184
0.0735	-0.3426
1.0082	0.6055
0.6123	-1.5667
0.2915	-1.3472
0.1077	-1.027
-1.6254	-1.2472
-0.8391	-0.4886
-0.2202	-1.5223
0.0471	0.1059
0.2606	-0.1394
0.5681	-0.2583
-0.0237	0.351
0.3328	-0.7538
0.9524	1.8732
-0.0937	-0.4416
-0.0799	-0.6442
-1.4554	-1.2488
-1.531	0.2015
-0.8839	-0.1485
-0.4074	-1.6417
0.3286	-1.3739
0.4215	-0.8599
-1.4504	-0.6121
0.5881	0.3176
-0.1607	-0.2633
0.5726	-1.1167
0.9562	-0.8542
-0.4456	-0.0224
-0.0625	-0.0119
-0.1963	-0.3986
1.2124	-1.0159
-0.5538	-0.7244
-0.6071	-1.2977
-0.4612	-1.1949
-0.0139	-1.6634
1.1488	-2.0543
1.0666	0.6705
-0.4691	-1.2039
0.316	-0.1864
1.571	-0.5148
-1.9068	-1.6207
-0.1141	0.1016
-1.0526	0.548
-0.4809	-0.265
0.2324	-1.7141
-2.0096	0.8835
-1.2399	-0.5282
1.168	0.1866
1.123	-0.8869
-1.93	-1.4953
0.872	-1.3607
0.5652	-1.7333
0.684	0.2925
2.0912	-2.3196
-0.7693	-1.0108
0.8719	-0.3263
-0.8721	-0.4831
-1.6054	0.3638
-1.7298	-0.422
1.0405	-1.4381
-0.5296	-0.5015
0.1177	-0.2848
-0.2679	-1.4736
0.0805	-0.345
-1.1449	-0.0395
-0.7653	-0.8577
-0.9111	-1.4722
-1.2951	-1.4721
0.4049	-1.5314
-0.7329	0.1975
0.3604	-0.6376
-0.0736	-0.4908
1.198	0.9748
-0.129	-0.9189
-0.0068	1.2516
1.493	-0.4065
-0.8861	0.1509
-0.0924	-1.0261
-2.9237	-1.5322
-0.537	0.2992
-0.352	-1.1823
1.0143	-0.4441
0.5298	0.2713
-0.6739	-1.2166
-0.4964	0.9004
0.6886	0.0441
-0.0976	-0.636
-0.648	0.3477
-1.7718	-0.2365
0.9582	-0.9604
0.5534	-0.5535
-1.0349	-0.3082
0.8254	-0.5272
-0.8573	-0.7397
-1.0668	-1.4214
-0.4765	-1.4743
-0.0911	0.1422
1.6285	-0.4741
-3.1216	1.5033
-0.0908	-0.9507
0.4956	0.2994
0.3141	-1.1358
0.6185	-0.4383
0.3927	0.6229
1.4144	-1.6013
-0.9538	-0.8909
0.3216	-3.1089
-0.4223	-1.3257
-0.129	-0.3142
-1.4595	0.0596
-0.2691	-1.3899
-0.525	-1.6439
-0.3483	-1.3298
-0.1952	0.1987
-1.0084	-0.0639
0.8604	-1.1814
-0.5196	-0.1337
0.6359	-0.3252
-0.2343	0.7242
0.4152	0.8261
-0.2048	0.0512
-0.4425	-0.9575
-0.5394	0.2779
-1.5091	-0.1548
-0.0196	0.433
0.4666	-0.7981
1.2241	1.038
0.441	0.8247
1.6728	-0.5773
1.7915	-0.8744
0.743	-0.6129
1.8903	-0.0455
0.4484	-0.4395
-0.5533	1.6315
-0.146	0.2872
0.3947	-0.7085
-0.2056	0.662
-0.9529	0.2338
-0.2497	1.1779
-0.3756	0.1355
0.2461	-0.7154
0.4712	-1.0269
0.6294	-0.4261
-0.7174	0.1597
1.0619	-1.1756
-1.2925	-2.0381
1.5014	-0.4054
-0.3474	-1.272
0.9753	0.0664
0.862	-0.1368
-0.2435	-1.5046
0.5093	-0.0106
-0.4233	0.2233
-1.8502	-1.1283
-1.3632	-0.7399
0.3731	-0.6231
-1.2043	0.0351
0.2788	-1.0593
0.3008	-0.5536
-0.5657	-0.505
0.6896	-0.1219
0.0032	0.5402
-0.4559	0.0479
-0.83	-1.1934
-2.4667	0.0837
0.4758	0.4652
-1.1493	-1.1605
-0.1897	1.2554
0.5003	-1.538
0.6639	-0.2871
-1.2811	-1.2686
0.2972	0.8015
-1.3155	-1.4368
0.8278	0.5395
-1.28	0.8171
-1.1021	0.2863
-0.0025	1.0672
0.6405	0.5045
-0.066	-0.6096
0.2953	-1.1046
1.0936	-0.7992
-0.479	-0.0726
0.9415	-0.425
-0.7693	-1.5675
0.1401	-0.0351
-0.1843	-1.0918
-2.0678	0.2689
1.5886	0.3593
-1.1556	0.5112
0.3915	-0.9671
1.0068	0.0451
-0.2858	-1.5609
2.2421	1.1484
-1.0698	-1.2922
0.2302	-0.3163
-0.1339	-0.2262
-0.2125	-1.9088
-1.1557	1.1966
-0.0298	-0.9234
0.5419	-0.903
0.1766	-1.181
0.1721	-1.3448
-0.1094	-0.6225
-0.9086	-0.4474
-0.8264	-0.8412
-1.8992	-1.3521
-0.1502	-1.7506
-1.1754	-0.9617
-0.6218	1.3093
0.6667	0.0642
-0.1804	0.3064
-2.4274	0.3452
0.1518	0.3465
0.2077	-0.4035
0.2355	1.4176
0.5514	-1.423
-0.9178	-1.2954
0.0878	0.0209
1.3321	0.2684
-0.4363	-0.731
1.9398	-0.1474
-1.9241	1.5637
1.1829	-0.4182
-0.2774	-0.1516
-0.4192	-0.5227
-1.579	0.6781
-0.552	1.1109
0.5589	-0.1877
1.5833	1.1054
0.779	0.4568
-0.2127	2.8787
-0.7046	-0.7791
-0.3645	-0.2748
0.8576	1.3605
0.5776	0.5099
-2.5293	1.682
-1.1605	0.7188
0.227	0.4835
1.1037	0.1429
0.8126	-0.7921
-0.3808	-0.8203
-0.2125	-1.2388
-0.5039	-0.0551
-1.6104	-1.0707
-0.4352	-0.4154
0.6953	-0.0416
0.422	0.9886
-3.0015	-0.371
-1.7176	-1.2428
0.7782	0.8291
0.175	1.8945
1.2827	1.2037
-0.982	-0.4784
0.3304	0.5788
1.2147	-0.7168
-0.6909	0.8402
0.2751	0.4602
-1.1742	-0.0787
-0.1371	-0.5064
-1.3824	0.086
-0.6012	-0.1325
0.9342	1.2246
1.1889	0.1929
0.4406	-1.6319
-0.1234	0.3308
-0.3484	-1.005
-0.4696	0.0451
-3.2192	0.3242
0.2588	0.3147
-0.7932	1.3089
0.053	1.1606
0.0886	1.5701
0.5757	-0.244
0.2114	0.0419
0.2284	-0.8594
-0.0755	-0.589
0.5802	1.1173
-1.5481	0.4382
0.2897	0.7871
0.1455	-1.2699
-1.4458	-0.0216
-0.4556	1.6429
0.111	1.4905
-0.6973	0.9314
0.7896	0.8869
1.0069	0.9734
1.3118	-1.1053
0.004	-1.0184
0.0968	-1.0121
-0.3051	-0.5716
0.5808	-0.2192
-0.659	0.1561
1.5964	-0.1284
-0.6586	0.2621
0.0584	-0.2334
0.2947	0.5505
1.5134	0.9423
-1.3237	0.3217
-0.4691	-0.4844
0.5064	0.0592
-0.3875	-0.2894
0.1595	0.6491
-0.8238	-1.7304
-0.2965	0.656
0.161	1.1703
-0.3807	-1.5747
-0.2967	-0.5844
-0.4962	-0.5144
-0.1033	-0.8281
-0.8672	0.14
0.5754	0.605
1.5793	0.8884
0.9753	0.7032
0.4857	-0.0971
-0.7605	-0.6797
1.4081	0.4848
0.4176	-0.5043
-0.2986	-0.3627
0.9794	0.3901
0.9205	0.3997
-0.0547	-0.0531
1.0516	-0.1706
-0.3598	-0.4305
-1.0476	0.1584
-0.4251	0.3085
-1.3328	-0.1838
-1.0361	-0.0014
1.2691	1.168
-1.9103	0.3137
-0.5004	0.328
-0.2004	1.0121
-1.9068	0.624
0.2289	-0.0734
0.6949	0.3417
1.8819	0.4065
0.0469	0.2672
-0.7822	-0.0073
0.1634	0.5126
-0.0274	0.8456
0.292	1.4533
0.3487	-0.7624
-0.3424	0.8974
-0.8956	0.6697
0.1395	0.8604
0.9101	-0.4462
-0.2383	0.2583
0.3921	-2.8055
-1.0934	-1.2581
0.9288	0.2088
0.0157	-0.29
-0.0539	0.352
0.502	1.3021
-0.4275	-0.8548
0.1675	-0.1948
-0.3415	-0.6316
0.417	0.1555
-0.44	1.0054
0.5846	-0.2869
-1.496	0.6483
0.9592	-1.6953
0.5701	0.9678
-1.8801	-1.083
-0.7079	0.1049
1.1184	0.1416
-1.1393	0.9678
-2.1148	-1.1714
-0.2411	-0.057
-0.5083	-0.4292
0.4863	0.2136
1.096	2.1398
-0.6076	0.0452
-3.1865	-0.1187
0.6142	0.6316
0.5345	-0.7639
0.5981	-0.8266
1.2653	0.3026
-1.1647	-0.8691
1.1919	1.2918
0.3798	0.3663
-1.1652	0.2202
-0.5855	0.6504
-0.1657	1.5445
0.0545	0.9489
1.2329	0.5904
-0.8878	1.1852
1.3563	0.519
0.1742	0.0474
-2.3018	0.4757
0.3205	0.5177
-0.2499	-1.1309
1.0571	0.9651
0.0779	0.3084
-1.5157	0.3331
-0.0237	-0.1022
-0.7851	0.6288
-0.3452	-0.9642
1.6441	0.9133
0.7911	0.9292
-1.0381	0.0337
-1.6856	-0.5488
2.1069	0.5665
-1.1719	1.0272
0.2687	1.4918
-2.8846	0.152
-0.5001	0.0305
-0.391	-0.2483
0.7906	0.1138
0.3489	0.2937
0.7313	0.9934
0.0003	1.3087
0.2606	1.3162
-0.6223	0.6178
-0.0811	0.9248
0.9106	0.1948
0.4012	-0.1672
0.8935	-0.2946
-0.0414	-0.5545
-2.3679	-0.5546
-1.6551	-0.121
-2.2453	0.3155
0.1113	0.0753
0.8147	-0.0187
0.4812	-0.4542
0.8622	-1.2233
-2.3552	-0.2509
-0.1825	-0.1891
1.844	0.67
0.6135	0.5819
-1.9329	-1.3023
-0.194	-0.9708
1.14	-0.2499
-1.0463	-0.3065
-0.4569	-0.3582
-1.8152	1.035
-0.2519	-0.1683
0.7791	0.8098
1.3754	-1.1155
1.4015	-0.0336
-1.8966	-0.2741
0.3692	0.604
0.2289	-0.8828
0.9128	-0.8035
-2.1165	-0.9644
-1.2806	-0.7156
-0.9079	0.0316
1.0394	1.7236
-0.4489	-1.0838
0.7365	-0.2788
-0.9639	-0.6606
-0.6161	-0.6725
-0.329	-0.5501
0.3875	0.4138
-2.4576	-0.9432
0.1766	-0.217
-0.4151	0.6215
-0.9492	-2.6552
-1.0351	-2.2061
0.2424	-0.6817
0.1708	-0.2604
0.8754	-0.29
1.0188	-1.6348
0.1335	-1.1531
-0.2756	1.051
1.1585	-0.5611
0.047	-0.7612
-0.374	0.4029
0.6324	0.8993
-1.8947	-1.7249
0.639	-1.0192
0.1595	-1.0422
-1.3269	-0.7814
-1.0721	0.0122
0.9152	-0.1176
-0.9745	-0.1955
-0.2515	-2.61
-0.2662	-1.0263
0.3633	-1.0208
-1.6477	0.2659
-1.8611	-0.4239
1.1975	-0.5848
0.04	-0.2354
-2.7048	-1.5519
1.0532	-0.046
-1.7714	-0.0406
-0.0941	0.0777
-0.9696	0.2646
-1.0798	0.086
0.1211	-0.0916
-1.1469	0.2586
-0.4804	-0.5611
1.0891	1.7701
0.7368	0.956
-0.0174	-0.1675
-0.8006	-0.084
-1.1175	-1.0779
0.5309	0.869
0.7847	1.2769
1.5245	0.6175
0.4344	0.0995
-0.4387	0.3889
-0.145	1.005
-0.1347	2.2421
0.1272	0.4156
1.303	0.7653
1.4302	1.3599
0.9205	-0.7635
-0.2033	-0.9518
0.4744	-0.422
0.3008	1.4127
-0.4659	-0.5659
-1.324	2.9083
0.7719	0.6383
-0.0053	1.0287
-1.8068	0.8057
-0.8845	1.4779
0.6335	1.9091
0.8257	0.8144
0.2751	0.4536
-0.0835	2.0146
0.8137	0.7032
-0.4621	1.4289
-0.9806	1.1191
1.0482	1.283
-0.0618	0.1127
1.2947	0.6733
-0.5229	0.5372
1.0516	2.1527
0.3896	0.1191
-1.346	-0.3022
-0.8209	0.584
-1.7161	1.4307
1.2291	1.1479
0.6033	0.6535
-0.4036	1.3318
-0.5397	-0.2789
0.8137	1.8181
1.1492	2.0804
-1.2404	-0.3053
-0.3635	0.645
1.2792	0.3823
1.2023	0.9956
1.9398	0.3814
0.2828	0.794
-0.5136	0.9263
1.4015	0.3281
1.2863	0.295
0.9713	0.7045
0.7949	0.6049
1.6436	2.1936
-0.4002	0.1782
1.5625	1.6717
0.006	0.8781
0.3409	2.5569
-2.654	2.3996
-0.145	2.1731
1.1306	-0.7983
0.373	1.2106
0.9637	0.6316
1.4784	0.6083
2.0701	1.6069
1.2587	2.3521
-0.8742	0.0294
1.6925	0.5058
-0.0873	2.4168
2.6726	1.1094
0.1807	1.7278
0.7248	0.4206
1.1168	0.5974
0.9115	1.2005
1.9551	1.4162
-0.4974	1.4092
-0.5668	-0.0227
1.3383	1.1787
1.3502	1.4756
0.7398	1.8902
-0.4659	1.6048
1.7674	0.667
0.3896	0.9094
-1.3497	1.3018
0.9947	1.7899
0.3198	2.2221
0.0368	1.4271
-0.7368	1.8574
-0.2845	0.3403
-0.7245	0.6926
-0.32	1.1337
0.8472	0.9755
0.3047	1.1687
-1.7915	3.117
0.1194	0.3196
1.1306	1.3443
-1.1817	1.3675
0.9005	0.3752
-0.9187	0.2756
0.2443	1.7006
-0.3062	1.5387
0.5653	1.2089
-0.5729	1.3587
0.7911	0.717
-0.2735	2.0443
-0.0691	2.698
-0.8262	1.6745
-0.241	2.0013
0.7814	1.1937
-0.4075	1.7321
0.6013	0.8203
1.3206	1.0431
-0.1618	0.6675
1.027	-0.2376
-1.4091	-0.223
0.4399	1.3784
1.9398	1.3801
0.2748	0.4276
0.9637	1.8641
-0.7638	1.0757
-0.0755	1.34
1.5625	0.4757
0.0678	1.667
0.602	1.3622
1.7242	-0.9723
-0.4669	1.6923
0.1928	1.1784
0.7074	-0.2627
1.5605	1.1524
0.405	0.2433
0.8542	1.1504
0.3254	1.3158
1.4727	1.2471
-3.1987	0.9064
-0.1282	-0.1166
-0.465	1.1737
0.4011	1.3298
2.0702	0.7743
0.252	2.0707
0.3448	2.9342
0.469	0.7227
0.2437	1.4558
0.3633	0.9593
-0.2196	0.7639
-0.8408	0.4859
-0.4798	-0.2562
-0.7739	2.0299
1.2427	1.2639
1.6476	0.201
0.109	1.2498
0.2721	0.4191
0.7527	0.6292
1.6283	0.2576
0.7019	1.4993
-1.0305	0.6684
-2.5432	-0.3095
1.2753	-0.0873
-2.8832	0.8781
0.3008	0.9894
-0.3481	0.5794
-0.1131	-0.4707
0.1826	2.0496
0.4499	0.0985
0.2372	0.295
-0.4452	0.7983
-2.6097	-0.4407
1.3656	0.7287
1.2096	-0.5676
0.6358	0.1733
-0.4937	0.4257
1.1895	0.081
-1.5749	-0.5763
-1.7186	-0.2921
0.5313	0.6478
-0.6665	0.2208
0.0099	0.9283
0.2298	-0.2265
1.3243	0.8221
-1.1493	0.7697
0.3824	1.1513
-0.367	0.5489
0.4109	-0.3868
1.3767	0.2462
0.2668	0.5857
-0.5047	0.7129
0.6949	2.227
0.6188	-0.8513
0.1091	0.6078
1.0039	1.3369
0.2551	-1.4134
-0.0687	-1.6623
-0.0113	0.3332
0.5045	-0.1143
0.387	0.1097
-2.0554	1.0004
0.2307	-0.4625
-0.8246	-0.197
0.6264	0.1934
-1.2902	0.3852
-1.0618	-0.1434
-0.9696	-0.8276
0.6543	-2.3399
-0.1351	0.49
0.398	-0.3359
-1.8803	2.0101
-0.0299	-0.3148
0.9411	-0.2149
-2.7689	-2.2129
-0.3004	-0.6353
-0.2569	-0.5746
-0.6652	0.1938
-0.8944	0.143
-0.6748	-0.2861
1.049	1.5856
-2.6379	1.4195
1.3467	0.4186
-0.1836	0.3974
0.1477	0.7587
-2.5257	0.3889
-1.0859	-0.5072
0.1659	-0.2675
0.3819	-1.5019
1.3669	0.8041
-0.6205	2.5819
0.2727	-0.4761
-0.5176	0.615
-0.0988	0.4666
0.7682	-0.526
-0.4123	0.8021
-1.0316	0.3209
0.304	0.0857
-0.5891	-0.345
-2.8589	1.1471
-0.1673	0.4706
-1.1157	-0.3999
1.333	-0.3165
1.3563	-0.8294
1.1125	-0.1358
0.248	-0.197
0.3687	1.7654
1.4784	1.5795
0.0283	-0.4454
-1.3336	1.2174
-0.3083	1.4966
-0.5074	0.2223
-0.0125	0.3876
0.2066	-0.3521
-0.3545	-0.3054
-0.6795	1.0639
2.2913	-0.251
0.8466	-0.9981
0.7008	0.3601
-0.5599	0.5881
-1.1017	-0.2786
-0.4426	-0.9929
0.6169	1.479
0.9123	-1.2085
-0.0935	-0.752
-0.4927	-0.3244
0.1504	-1.6959
-1.6417	1.6428
-0.5351	-0.4182
-1.1203	-0.6612
1.4693	-1.022
1.0814	2.9268
-3.67	0.7498
-0.8224	-0.1928
-0.429	-0.0765
-0.0153	-2.2523
0.1177	-0.7509
-0.3132	1.2834
-0.9887	-1.0357
-1.2837	-0.4879
0.3082	4.0099
0.1132	-0.2168
0.3448	-0.3244
0.4835	0.2941
-1.1081	-0.3683
0.3925	-0.496
-0.3687	-0.0412
0.1044	0.6836
0.7925	-0.8984
-0.7967	-1.0791
-0.5587	-0.1597
1.2174	-0.3193
0.8271	-1.419
1.8378	0.6324
1.2536	-0.0489
-2.5319	-1.1113
-1.7389	0.8591
0.2214	-1.491
1.0713	0.882
-0.1793	1.0824
0.1039	-1.3806
0.4783	2.1703
-0.9099	0.0801
-0.7006	-1.1714
-1.0593	-1.31
0.6695	-0.2168
-0.9345	-0.3637
0.4948	-0.9107
1.1729	0.2547
-1.4392	0.2511
-0.9863	0.5249
-0.0254	-0.9687
-0.1101	0.5492
1.2128	-0.6328
0.0156	0.8679
-0.2846	0.3855
-0.8151	0.0284
-0.477	0.4834
-0.1161	0.605
-1.1522	-0.8788
1.2918	0.3281
0.6835	-0.3758
0.4812	0.4602
0.3458	0.6037
1.4016	0.9881
-0.2979	0.0332
0.7219	0.5786
0.1623	-0.7556
0.9592	0.2047
0.3054	-0.071
0.1144	-0.5065
0.5117	0.5867
0.8881	0.4048
0.0466	0.0334
1.4302	0.7735
-0.2271	1.645
1.4491	3.4852
-0.1297	-0.1872
0.4033	1.3914
-0.4193	0.1336
0.0963	-0.8956
-0.4913	-0.1389
-0.9826	0.5019
-1.1926	-0.1084
0.2587	-0.8399
-0.4547	-0.2203
1.2796	0.6424
-1.1603	-0.8448
0.9487	-0.2861
-0.3928	1.8796
-0.3198	1.2021
0.8548	-0.0545
0.2437	-0.2623
-0.0192	1.3688
1.0074	-0.3157
-1.75	0.6899
-0.1371	-0.3543
0.1538	-0.2365
-0.1336	0.9699
1.2223	-0.8875
-0.8267	-1.3843
1.0412	-0.2441
-0.3158	-0.4701
-1.546	0.2491
-0.0825	0.049
1.449	-0.0962
1.2808	-0.3426
-1.8991	-0.1239
-1.9776	-0.4061
0.6588	-0.8836
-1.9768	0.936
-1.7551	-0.0015
1.7455	0.4386
-0.8188	-0.4649
0.2368	0.4652
0.3295	0.1769
0.6695	-0.4572
1.4491	-0.159
-1.5073	0.5298
-1.7311	0.2187
-0.2861	1.0461
0.006	0.1237
-0.1616	1.0472
0.251	0.5025
-0.2845	0.0858
-1.942	-0.4424
2.0888	-0.4595
-0.1327	-1.0175
0.3834	0.5296
-0.7224	0.9654
0.2897	-0.3566
1.2274	-0.9801
0.5361	-1.5012
-0.4865	-1.2514
-0.04	-0.3771
-0.3668	-1.2835
0.6481	1.7598
1.7311	0.8784
1.3447	-0.8368
0.7598	-1.1754
1.6728	1.137
0.6135	0.4303
0.0463	-0.2981
0.9466	-0.183
-0.2867	0.5428
0.8826	1.142
0.4194	-0.0917
-1.4776	2.4931
-0.1931	0.0188
0.1369	1.6428
0.0477	0.5983
0.1013	-0.0308
-1.143	0.0144
1.1535	1.3943
0.886	1.1387
-0.1963	-0.3677
-0.1545	0.2485
1.2072	0.0608
-0.7199	-0.5508
1.4984	2.4871
-0.4463	0.5969
0.3885	-1.0416
-1.2537	-0.6529
-0.0029	-0.1905
1.0394	-1.3369
-0.1635	0.4069
-0.6876	0.6369
-0.0852	0.3149
0.3979	-0.2912
-0.4029	0.5976
-1.5842	-1.525
1.5233	1.7278
-1.6586	-0.0613
-0.0497	-0.1424
1.1975	0.5519
0.8934	-0.2251
1.3206	-0.5761
0.7335	-0.3984
-0.157	0.9372
-0.2684	-0.1624
0.8978	1.3381
0.367	0.0406
0.4265	-1.1845
0.9804	1.4724
-0.6627	2.0489
0.1562	0.5046
-0.7554	0.5144
0.6788	-0.2047
0.7732	-1.6185
0.3996	0.5852
0.9005	-1.1498
0.4499	-0.5417
0.4087	1.9991
-1.7276	-0.3627
1.5094	-1.7573
0.4481	-0.9329
-0.8644	-0.3233
-2.2753	0.0113
0.5439	0.3569
-3.0163	-0.3015
1.1037	-2.3061
1.06	-0.1885
0.5845	-0.7386
1.3533	0.2166
-0.2487	-0.0062
-0.8023	0.4757
-1.5149	-1.815
-0.3138	1.1541
-3.0564	-0.7325
0.6932	0.8769
0.3469	1.4613
0.7365	-0.2691
0.458	0.2669
-0.0989	-0.3998
-0.0111	0.5678
-1.515	0.0926
1.4153	1.2617
-0.4715	-1.5098
-0.4045	0.2618
1.0095	0.5517
-0.3062	-0.1632
0.5467	-1.1945
-0.3014	1.2896
-1.2627	1.5383
1.0728	0.3159
1.0532	1.6142
-1.5993	1.6864
-0.6392	-1.4157
0.6424	0.5298
-0.9643	0.5674
-1.4117	-0.0923
0.4549	0.7182
-0.5014	1.0691
-0.1242	1.7769
0.3332	0.2173
-0.7799	-1.3681
-0.1277	0.4193
-0.4439	0.3273
-0.3778	0.3777
-0.5607	0.6977
-0.0678	0.468
-0.7686	-0.1822
0.1243	0.1034
1.6728	-1.124
0.777	-0.4214
0.0114	0.5998
0.5841	1.1962
-0.3328	0.0109
0.2563	-0.3855
-1.5982	0.2742
1.7909	-0.3068
0.8638	0.216
-1.2886	-0.3367
-2.6861	0.6041
-0.2447	1.3657
-0.8202	-1.1189
0.2701	0.3557
-1.1351	-0.0734
-2.3405	0.6585
-0.5569	0.6918
1.8163	1.182
0.8568	-1.638
-0.5383	0.1992
1.0286	-0.0903
0.3448	-0.2011
-1.8783	1.0906
-1.7285	0.2343
1.3206	0.0902
1.1366	-1.1841
-1.5265	0.4744
-0.1673	-0.1439
-0.3062	1.072
-0.8736	1.7593
-0.7124	0.9699
0.3899	-0.5501
-0.0849	-0.4966
0.7799	-0.7773
-0.2501	-0.0798
-0.1314	0.3739
-0.1963	-1.1399
0.5094	0.0943
-0.4075	-0.198
1.162	1.1428
1.2377	0.0204
-0.6594	-1.7023
-0.1621	0.1937
0.2802	-0.5913
0.2764	-0.3468
1.5699	0.4651
0.9649	0.62
0.1287	-0.2278
1.5088	-1.2961
-0.0011	1.1587
0.2896	0.7554
-0.3534	-0.2398
-1.8277	0.6712
0.6967	0.6164
-1.5589	0.0523
0.7975	-1.076
-0.5435	1.0859
0.6714	-1.3976
0.4104	1.8269
0.0764	0.2138
-1.5033	-0.4517
-0.1529	-0.4507
0.2044	0.2876
1.1184	-0.2289
0.5333	1.1422
-0.4989	-0.8964
-0.655	-1.2257
-0.7485	0.4697
0.0283	0.0875
1.3969	1.2195
0.1049	0.5828
-1.239	0.4205
-0.9643	0.4003
0.7395	0.1148
-0.867	-1.0359
-0.2794	0.7846
-0.2867	0.7052
0.0306	2.0611
-0.0809	2.2815
0.0088	0.4319
0.826	0.0392
-0.3195	2.0195
0.4344	1.9848
-1.0967	2.0051
0.1073	0.637
1.6597	-0.4856
2.0523	1.5162
0.6168	0.6462
0.3876	1.3087
-0.7707	-0.6299
-0.7111	0.9345
1.1557	1.3624
-0.6772	-0.6418
0.6064	1.0914
-1.4801	-0.9466
-0.5216	0.1596
-1.4437	1.3444
-0.9558	0.5453
-0.5403	0.8712
1.2072	1.2721
1.3754	1.3105
-0.4724	0.6356
-1.5758	-1.4867
1.4405	0.7192
-0.3717	-1.2939
-2.1722	-0.4211
1.3349	1.0675
0.5166	0.1157
1.4081	-1.9409
-1.033	-0.0934
0.5552	0.5974
-0.9788	1.2692
0.7652	0.8433
1.5248	0.0783
0.1252	-0.0734
0.7008	0.8425
1.1145	-0.2607
0.7877	1.1337
-2.2812	-0.809
-3.0286	-0.9997
-0.7443	-1.7717
0.1053	-1.2243
0.5552	1.4345
-0.0955	0.3301
0.932	0.3713
-0.0637	-0.5408
-2.142	0.6724
-1.5771	-0.0137
1.0151	-0.7202
-1.6001	-0.0522
-0.6304	-0.3087
1.1077	-0.48
0.0492	0.8726
-0.7367	0.8734
-0.0853	-0.0081
-0.5708	0.6932
0.8466	2.026
-0.7568	0.1501
1.3691	1.1304
0.4007	0.8882
-0.71	0.8373
1.3797	0.648
-0.8485	-1.0443
0.1958	0.0135
0.1963	0.7771
0.4642	1.4059
-0.1997	0.7463
0.1491	-0.0416
0.2551	0.1831
-1.7659	-0.3884
0.5808	-0.3876
0.6733	0.6333
0.2431	-0.7818
-0.8055	0.7999
0.35	0.3262
-2.4128	0.1018
-0.0096	1.764
-1.6258	1.3507
-0.0082	1.1304
-0.8844	-0.1887
0.4102	-0.381
1.9398	0.2031
1.1738	-1.0219
-0.8685	0.8558
1.2346	-1.3922
0.59	-1.5489
1.2324	0.5826
-2.5727	-1.2606
-2.3785	0.4414
1.5201	1.6451
-1.8591	1.2278
0.7731	-1.7311
0.9268	-0.7487
-0.4687	0.866
0.635	-0.5451
-0.3584	-0.8819
0.886	0.6977
-1.3288	1.1337
-0.9136	0.1797
-0.234	0.7428
0.6013	0.4344
-0.2385	-0.8874
-0.5001	-0.9682
0.0114	-0.1814
-0.472	0.0006
-2.5312	0.3901
1.2656	0.7726
0.2896	-0.1483
-0.5306	1.2411
1.368	0.486
-0.2376	-0.5112
-0.4566	0.0629
0.1132	0.1157
0.2702	-0.4742
0.6695	1.3928
0.4776	-0.4819
1.2333	0.9068
0.2913	-0.5893
0.189	0.866
0.3468	0.7583
0.3626	0.1767
-1.744	0.2162
0.63	0.5192
0.2705	0.6806
-2.0565	0.0729
0.7486	-0.072
0.6218	-0.4865
-0.303	0.2987
-0.1382	-2.0763
1.1081	0.3
-1.4164	0.2138
-2.375	0.1423
0.2934	-0.8117
0.1493	0.0056
-1.4078	0.7843
-2.3093	-0.3566
0.2485	0.0323
0.8472	0.1052
-0.1585	0.6945
0.8568	-0.1298
-1.1167	0.6028
-1.2283	0.9822
0.5968	0.3917
1.3949	-0.7126
-1.8731	1.073
-0.993	-0.2345
1.0394	-0.9198
1.0991	0.0146
-1.1326	-0.2616
1.8628	0.7942
0.5161	1.1437
-0.7951	-0.6545
2.1069	0.4041
0.798	0.758
-0.5183	0.416
-2.5384	-1.0676
0.4494	-0.2241
0.0441	1.9683
-1.0656	-0.1768
1.1353	0.3552
-1.523	0.7005
-0.5296	0.3727
-0.249	0.9033
0.7655	2.9455
-0.7582	0.6698
-1.5603	1.1488
-1.6942	-0.1758
-0.1998	-0.2768
0.4323	1.6902
0.4952	0.9508
0.9637	0.0686
1.571	1.3373
-0.06	0.9817
1.0902	1.9683
0.2786	0.4796
0.62	1.1239
-0.3243	0.5283
0.3369	1.1737
0.0586	-0.3223
1.7231	0.6329
1.7345	1.3194
0.335	-0.1368
-0.4992	0.4257
-0.6939	0.8868
0.2232	0.5545
-1.5335	0.0272
1.2973	0.6288
-0.8811	0.3196
-1.0223	0.0093
1.2697	2.4635
-0.7724	0.5177
-0.1548	-0.5867
-0.5952	0.994
-0.4075	1.8203
-0.8551	-1.1275
-0.0223	0.2828
0.2915	-0.2861
0.1465	1.5042
0.367	2.0904
-0.28	0.3133
0.6695	1.4642
1.3444	1.3265
0.225	1.2587
0.7782	0.2925
0.2551	0.1514
-1.2203	1.3658
-0.4678	-1.3266
0.3979	0.5349
-0.7575	1.5309
1.7796	-0.7098
0.6013	0.1123
0.2715	0.3701
-0.2377	0.9078
0.6667	2.0904
0.1578	1.3211
0.7782	0.3801
0.1941	0.6218
-0.863	0.3121
0.5986	-0.0634
0.5776	0.6041
-0.1928	0.6028
0.3273	0.9462
0.4789	0.9616
-1.1754	0.3801
1.0516	0.2368
-0.9065	1.468
-0.1657	1.2656
1.1261	1.9848
0.3331	-0.0195
0.1907	0.4913
0.5069	0.8203
0.6752	0.9462
-0.1339	1.3965
0.6867	0.619
-0.1114	-0.4358
0.6925	0.3391
0.239	-0.084
0.6528	1.8487
-0.0809	-0.1758
0.9005	0.1713
-0.0666	0.2066
0.4001	0.5988
-0.6521	0.7356
1.168	-0.8936
0.7591	1.1537
-1.9191	1.1029
0.9115	-0.049
-0.3797	-0.3182
1.5883	0.9801
1.0188	0.8943
0.9832	1.1988
-2.4948	-0.5669
-1.2276	-0.0358
-0.4491	0.7914
-0.3948	0.9988
-0.2612	1.0914
0.0977	0.3689
0.8405	0.7284
0.7219	0.0709
0.7403	0.063
1.4635	0.5519
0.2534	0.244
0.2443	1.0303
0.7159	-0.0173
0.3369	0.4053
1.1168	0.7668
0.1226	-0.1463
1.2377	1.1937
-0.5572	-0.6538
0.3428	0.7383
2.7569	-1.1826
-1.0938	0.7885
-1.0165	0.5826
0.1874	1.9183
-0.1487	0.0972
-0.863	-0.8594
-0.0976	0.3257
-1.8602	0.8217
-0.8131	-0.1165
-0.1705	-0.1304
-1.3497	-1.2486
-1.7966	0.5058
-0.2911	0.2488
-1.9838	0.7827
0.3791	-1.6813
-0.0209	0.4952
-0.1327	0.1191
-1.5321	1.2411
-0.5198	0.8029
1.5233	1.5559
0.3273	0.645
-1.0975	-0.5952
-0.3797	1.7878
-0.5198	0.9817
1.8041	1.4514
-0.4453	1.5135
1.0994	-0.4015
-0.4377	1.142
-0.7114	-0.6215
-1.1357	0.6657
-0.4472	-1.0584
-1.5462	-0.4416
0.684	0.4193
0.9599	0.5467
-0.6255	1.2309
0.0601	-0.697
0.9229	0.9004
0.9115	0.6436
0.7464	0.8796
-1.1516	1.1903
0.7039	1.6308
1.14	0.9019
-0.5379	0.9584
-0.1511	0.7957
1.7231	2.5664
-1.4263	0.6657
1.4565	0.5704
-1.2101	0.4206
0.3468	1.2139
0.1775	1.1109
0.8682	0.2548
1.8423	-0.0602
1.5625	2.6487
1.4784	-0.6678
0.8338	0.0193
0.4586	-1.9116
0.1383	-0.0369
0.2804	-0.8463
0.2605	-0.8365
0.4387	-1.5213
-0.3157	-0.9423
2.5682	-1.8801
0.375	-1.1974
-0.1363	-1.6918
-0.9708	0.5558
0.0615	-1.1933
-2.2507	-2.0564
0.1194	-0.0645
0.5802	-2.0091
0.8338	1.1754
-0.8043	-1.7905
0.4366	-0.2273
-0.4143	-1.0065
0.6039	-1.1465
-0.3977	-1.9215
-0.991	-1.3298
0.5285	-0.9971
-1.6756	-0.7117
-0.0949	-1.8153
-0.3666	-1.6215
1.3949	-0.5697
0.5022	-0.6988
-1.9529	-2.1616
0.0885	-0.9215
1.5007	-0.4397
0.2461	0.7568
0.3834	-0.2355
-0.0573	-2.5999
0.5701	-1.6604
-1.4766	-2.0335
-0.7176	-2.3526
-0.4377	-1.7868
0.189	-0.3193
0.6639	-0.2355
0.0032	-0.6742
-0.879	-1.0396
1.2377	0.4615
1.3502	-1.4759
0.2232	-1.0541
-2.8002	-1.1481
1.4344	-0.3223
2.7128	-0.0939
-1.621	-1.2558
1.5233	-1.7992
-0.4593	-0.53
1.0902	0.3072
-1.2152	1.051
1.2124	-0.8223
-0.1252	-1.2494
0.9487	-0.0391
1.8551	1.4532
0.4744	-0.2042
-0.109	-2.141
-0.4426	-0.0358
0.7719	-1.1172
2.3307	0.1179
0.6142	-1.1215
1.0108	2.9416
-0.3997	-0.8656
-0.3452	-2.0832
-0.9578	-1.6072
-0.9222	-1.2032
1.0188	3.3314
0.1163	0.196
0.5452	0.9539
-2.0758	-1.0819
0.6867	-1.419
-1.3465	-1.5663
-0.7207	-0.562
-1.055	-1.3742
-1.1481	-2.0803
0.8238	0.6614
-1.3133	-0.7034
-1.5939	-1.9323
0.2077	-1.0693
0.0255	-1.1777
0.0228	-1.9166
-0.4134	1.1603
-0.7238	-2.0119
-0.2965	-1.0099
1.6436	0.3109
1.6153	0.3564
0.017	-0.8603
1.1445	1.2967
-0.4036	0.1179
0.5093	-0.7171
0.8238	1.2516
-0.0859	-0.581
1.4211	0.2559
-0.1462	-0.7388
-2.6185	0.4666
-0.0652	-0.5282
0.1038	-0.7642
1.606	0.3814
0.4563	-0.7695
0.7039	-0.1176
0.9268	-2.0621
-0.3189	-2.3274
-1.0823	-2.4257
2.3088	0.0777
-0.06	-1.1113
-1.8148	-2.1245
-3.5755	-0.3966
-1.1942	-0.6585
0.5476	-0.0667
0.9229	0.4966
-0.3483	-0.3627
0.2786	-1.2847
0.7403	-1.1113
0.2733	-1.0294
-0.114	-0.737
-0.4462	-1.1834
-0.7137	-1.2566
0.4905	0.5415
1.0108	-0.6019
-1.5878	0.1901
-0.7114	-0.8454
-0.5243	-1.0584
-0.7429	-0.0917
0.4194	-0.4812
2.8589	-0.7117
-2.237	-0.6113
-0.4006	0.3701
1.1824	-1.5907
0.1841	0.3391
-0.5815	-0.4397
1.06	-1.1506
-1.0804	-0.6252
-0.7034	0.8321
-0.6305	-0.9441
-0.2365	-0.4869
-1.9438	-1.1809
-0.5581	-0.5319
-1.1322	-0.2179
0.5828	-0.2095
0.9268	-0.4821
0.4812	0.169
1.3949	-0.7025
-0.209	-2.0404
0.1497	-1.6139
-0.2478	-1.0499
1.606	-0.7089
-1.246	-0.9877
-0.3179	-0.4407
-0.3514	-1.0362
1.7231	-0.8356
1.5883	-2.2905
0.934	0.4628
1.1633	1.8115
-0.9154	-0.6177
0.5117	-0.3445
0.3506	-1.3218
1.3321	-0.7334
0.2112	-1.7495
0.6227	-0.5943
0.3369	-0.7052
0.1941	-0.5233
0.1659	0.0025
2.7569	-1.1703
-0.0414	0.7928
-0.5961	-1.015
0.4905	1.7278
-0.04	-1.9466
-0.269	-0.8356
0.3627	-0.0391
0.2804	0.4628
0.7943	-0.8179
-1.184	-0.0073
0.1758	-0.1643
0.4344	-0.1208
0.7655	-0.4288
-0.2433	-0.0008
-1.2032	0.0025
0.1053	-1.0184
1.3263	0.1283
0.1807	-1.135
0.1053	0.0496
0.225	-0.8567
-0.5047	-0.2053
-0.1102	1.4
0.8137	-2.1163
-0.1152	-0.4687
-0.9525	-0.6952
-0.2231	-1.4951
-0.4788	-0.8514
0.6013	-0.4426
0.8039	-1.9151
0.5628	-0.1938
-0.1788	-1.2494
0.0411	0.072
0.6064	0.9833
1.2644	-0.0678
0.1351	-1.4182
0.6335	-0.1758
0.8826	-0.2106
1.027	-0.0314
0.1907	-0.8919
0.9947	-0.9545
0.9753	2.3941
-1.8602	-1.4316
1.0902	0.427
1.7455	-0.2447
-0.5261	-2.0817
1.3691	-0.3789
-0.3666	0.4295
-2.4673	2.6103
0.5069	-1.4714
0.1084	-0.7153
0.161	-0.3926
1.3754	-0.4338
0.8719	-0.9682
0.9415	-0.8744
0.7219	-1.0184
1.6728	-1.1038
1.1824	-0.1506
-0.7383	0.0686
1.1585	-2.4447
0.5334	-1.0532
0.2972	-1.6476
-0.1998	-0.1758
0.0586	-1.6753
0.218	-1.4134
0.639	-2.0628
0.3527	-1.706
0.837	-0.2551
-0.4908	-1.9431
0.3627	1.5989
-0.3748	-1.9109
0.7624	0.2019
-0.7192	-0.485

## Sheet: EDF 3c
NQO1	HNRNPA2B1		NQO1 stability	HNRNPA2B1
-0.6864	0.1712		-0.440162	0.1712
0.0014	-1.22		0.165048	-1.22
-0.7032	-0.0306		0.0164507	-0.0306
-0.1885	-0.7867		0.143859	-0.7867
-0.2402	-1.0632		-0.479422	-1.0632
-0.6765	-0.4987		0.430103	-0.4987
0.9466	-0.6372		-0.342018	-0.6372
-0.8035	-0.675		-0.315814	-0.675
0.8851	3.1276		0.295988	3.1276
0.0283	0.1676		0.272055	0.1676
0.6228	0.5741		0.128464	0.5741
2.2886	1.4915		-0.0073574	1.4915
0.4182	1.3523		-0.0977273	1.3523
0.3219	0.6418		-0.15314	0.6418
-0.3592	1.554		0.337771	1.554
-0.3169	-0.1499		-0.754133	-0.1499
-0.2956	-0.439		-0.519759	-0.439
1.2058	1.1506		-0.162042	1.1506
-0.7986	-0.675		-0.26462	-0.675
-0.7127	-0.5194		-0.0925894	-0.5194
-0.2948	-0.7903		-0.282629	-0.7903
1.4325	0.3088		0.113021	0.3088
-0.6604	-1.1919		-0.708329	-1.1919
-0.4135	1.1119		-0.46795	1.1119
-0.7435	-2.0199		0.0439594	-2.0199
-0.6032	1.001		-0.234821	1.001
1.2406	0.5038		0.585147	0.5038
-0.4122	-0.3692		0.070298	-0.3692
1.347	-0.4738		0.139209	-0.4738
-0.5152	-0.7529		0.256704	-0.7529
-0.8294	-0.5862		0.186032	-0.5862
-0.3278	-1.0992		-0.113281	-1.0992
0.4322	-0.682		-0.113884	-0.682
5.7112	-0.5063		-0.734594	-0.5063
-0.6423	-0.8905		0.114722	-0.8905
0.8825	0.3504		0.00453352	0.3504
-0.5018	-1.1131		0.379911	-1.1131
1.0982	-0.9673		-0.0088967	-0.9673
0.2701	-0.9339		-0.608745	-0.9339
-0.8693	-0.6176		-0.013932	-0.6176
2.3968	-1.4736		0.158212	-1.4736
-0.645	-1.0868		-0.113598	-1.0868
-0.9723	0.4201		-0.0903037	0.4201
0.2287	-0.0251		0.0613118	-0.0251
-0.3769	-0.7501		-0.198203	-0.7501
-0.5271	-1.2435		0.359764	-1.2435
0.5885	-1.2912		0.194188	-1.2912
0.3843	3.1104		0.157434	3.1104
-0.6022	0.1764		-0.258671	0.1764
0.4753	-0.5174		-0.0530027	-0.5174
0.4555	0.3512		-0.500881	0.3512
-0.8631	-0.859		-0.437225	-0.859
-0.4547	-0.2648		0.067491	-0.2648
0.3519	1.6936		0.196136	1.6936
1.3021	0.8169		-0.313822	0.8169
0.5647	-0.9922		-0.0950521	-0.9922
0.0391	-0.9789		-0.210694	-0.9789
0.2122	-1.3727		0.276715	-1.3727
1.1436	-1.637		-0.488337	-1.637
0.6134	-1.2466		-0.0212227	-1.2466
0.0744	-0.7252		0.053431	-0.7252
0.5565	0.282		0.0751889	0.282
-0.0959	-1.8419		0.276498	-1.8419
6.5951	-1.2853		0.021973	-1.2853
-0.3759	0.1907		0.59128	0.1907
-0.5404	-0.4988		-0.356158	-0.4988
-0.9	-1.2584		0.239198	-1.2584
-0.3868	-0.9584		0.383626	-0.9584
-0.6498	-0.794		-0.211253	-0.794
0.0107	-1.4465		-0.175862	-1.4465
0.1721	-0.8575		-0.648387	-0.8575
-0.6089	-1.0169		0.185285	-1.0169
-0.7351	-0.4152		0.130387	-0.4152
1.4265	-1.1601		-0.0533283	-1.1601
-0.507	-1.0225		-0.100234	-1.0225
-0.3176	-0.4691		0.314395	-0.4691
-0.7364	-0.1003		-0.190858	-0.1003
-0.5311	-0.2949		0.139729	-0.2949
-0.4371	-0.7481		-0.115382	-0.7481
0.0125	-1.0253		-0.48321	-1.0253
-0.4295	-0.6324		-0.170134	-0.6324
0.0073	0.2251		0.0825196	0.2251
-0.2976	-1.1141		-0.483595	-1.1141
-0.0791	0.1712		0.285329	0.1712
-0.5804	0.1809		-0.321754	0.1809
-0.232	-0.89		-0.166012	-0.89
-0.6509	0.3967		-1.55232	0.3967
-0.5339	-0.3498		-0.0224755	-0.3498
-0.5741	0.873		-0.530954	0.873
-0.9418	-1.3889		-0.990974	-1.3889
0.7006	0.0921		0.184483	0.0921
-0.8593	-0.6871		0.225242	-0.6871
-0.0079	-0.057		0.0982853	-0.057
1.5364	0.4224		0.349858	0.4224
0.303	-0.4155		-0.216298	-0.4155
-0.6599	0.5958		0.0287635	0.5958
0.2403	-0.2645		-0.418131	-0.2645
-0.1335	-0.8719		-0.032167	-0.8719
-0.9328	0.2232		-0.713769	0.2232
-0.3959	-0.3703		-0.464743	-0.3703
-0.6235	-0.6707		0.704831	-0.6707
-0.0674	-1.4287		-0.165921	-1.4287
-0.2038	1.716		0.0652918	1.716
-0.8968	0.7015		-0.225321	0.7015
0.4091	0.2364		0.00776863	0.2364
0.334	1.0702		0.0949772	1.0702
0.0976	2.6244		0.348127	2.6244
-0.7037	0.1033		-0.329253	0.1033
0.3528	-0.3631		0.44243	-0.3631
-0.4982	-0.3167		-0.224873	-0.3167
0.4948	-1.2638		-0.429813	-1.2638
-0.7568	0.7767		-0.19855	0.7767
-0.6623	0.1475		-0.0807668	0.1475
0.6058	-0.4382		0.38699	-0.4382
0.7787	-0.1508		0.0684469	-0.1508
-0.4336	-0.1283		0.260087	-0.1283
0.4518	0.442		0.317764	0.442
-0.5713	1.2342		-0.15126	1.2342
-0.9108	1.6445		-0.259079	1.6445
5.0826	0.3062		0.163178	0.3062
0.1017	-0.1886		0.0838317	-0.1886
-0.8573	-1.1192		-0.325094	-1.1192
-0.8633	1.3422		-0.451545	1.3422
-0.5217	-0.6656		-0.0894657	-0.6656
-0.4887	0.6809		-0.185446	0.6809
0.2391	-0.2433		0.413558	-0.2433
-0.265	-0.144		-0.0536607	-0.144
0.1403	-1.3327		0.321246	-1.3327
-0.6171	-0.8014		-0.106726	-0.8014
0.4527	-0.4671		0.722874	-0.4671
1.1545	-0.1597		0.314911	-0.1597
0.4456	0.0733		0.900658	0.0733
-0.9048	-0.7732		-0.297505	-0.7732
-0.5229	-0.6674		0.070302	-0.6674
-0.5017	-0.6117		0.00636832	-0.6117
-0.8234	-0.7116		-0.354632	-0.7116
-0.1103	0.0885		0.0216713	0.0885
-0.239	-0.654		0.363656	-0.654
-0.5204	-1.1866		-0.171368	-1.1866
-0.5058	-0.9313		0.35386	-0.9313
-0.7021	-0.3782		-0.188685	-0.3782
-0.7167	-0.8335		0.0746476	-0.8335
-0.0376	-0.5047		0.327555	-0.5047
0.2537	1.7187		0.0446482	1.7187
-0.4121	-0.1461		0.338182	-0.1461
-0.7773	-0.3421		-0.46519	-0.3421
-0.2387	1.2666		0.276325	1.2666
0.8555	-0.4402		-0.258505	-0.4402
0.3442	0.1037		0.0098341	0.1037
-0.2304	-0.3907		0.271489	-0.3907
0.0499	-0.6057		-0.206409	-0.6057
-0.0833	0.0181		0.0138401	0.0181
-0.6115	-0.625		0.11915	-0.625
-0.4624	-0.86		0.217771	-0.86
0.2761	-0.3978		0.1588	-0.3978
0.5074	-0.3726		0.0525678	-0.3726
2.396	1.3633		0.195131	1.3633
0.963	0.666		0.419633	0.666
-0.7457	-0.1403		-0.0817939	-0.1403
0.4798	0.7105		0.524244	0.7105
-0.5972	-0.2411		-0.100337	-0.2411
8.0177	0.5187		0.483087	0.5187
0.112	0.8042		0.334693	0.8042
0.6282	0.3868		-0.705334	0.3868
-0.5803	0.1475		0.0853281	0.1475
0.2111	-0.7961		0.376299	-0.7961
-0.7792	-0.5738		-0.500405	-0.5738
-0.109	1.2297		-0.275171	1.2297
0.3825	0.0766		-0.245495	0.0766
0.929	-0.129		0.415351	-0.129
2.7119	-0.5382		0.0679403	-0.5382
-0.6677	0.2453		0.113874	0.2453
-0.5746	-1.2536		-0.0273628	-1.2536
-0.0348	-0.8852		0.239502	-0.8852
0.4962	0.0604		-0.37965	0.0604
0.1155	0.3988		-0.530477	0.3988
-0.4973	-0.3338		-0.105091	-0.3338
-0.0871	1.2657		0.00608821	1.2657
-0.6948	-0.0295		-0.244784	-0.0295
-0.1081	0.2566		0.24825	0.2566
-0.6887	-0.6982		0.0528743	-0.6982
-0.069	-0.0785		0.022732	-0.0785
-0.7847	0.3259		-0.323306	0.3259
1.2157	-0.0646		0.0492542	-0.0646
-0.8087	0.4861		-0.472035	0.4861
-0.2157	-1.6249		-0.292418	-1.6249
1.5315	-0.4761		0.27803	-0.4761
-0.7743	-0.586		-0.404457	-0.586
-0.4752	-1.6943		-0.137739	-1.6943
-0.5289	1.1419		-0.347434	1.1419
-0.3943	-0.2233		0.318272	-0.2233
0.4561	-0.8557		0.0547994	-0.8557
0.3431	1.0117		0.52853	1.0117
-0.5366	2.0261		-0.131909	2.0261
-0.7454	-0.6929		-0.311574	-0.6929
-0.5766	0.4099		-0.0387278	0.4099
-0.9514	-0.0933		-0.440174	-0.0933
0.0866	1.3548		-0.0758525	1.3548
0.8671	0.0219		-0.270742	0.0219
-0.7394	-0.5443		-0.207739	-0.5443
-0.2109	0.2106		0.30743	0.2106
-0.0408	-0.7522		-0.511853	-0.7522
-0.1437	-1.5632		0.53507	-1.5632
-0.3995	-0.1297		0.388834	-0.1297
0.2888	0.8075		0.217362	0.8075
-0.0764	1.2934		0.021513	1.2934
0.473	0.363		-0.189954	0.363
0.9836	-0.0307		0.0758127	-0.0307
-0.2184	1.1411		0.316967	1.1411
0.4023	-0.1849		-0.0470574	-0.1849
-0.9828	1.5555		-0.605131	1.5555
-0.2601	0.8572		0.332064	0.8572
1.6148	0.9361		0.54103	0.9361
0.0767	0.744		-0.0011422	0.744
0.345	-0.5779		0.580048	-0.5779
-0.7799	-0.4967		-0.199967	-0.4967
6.3135	-0.3621		-0.519036	-0.3621
-0.0909	0.6086		-0.0652267	0.6086
-0.8437	-0.9132		-0.321286	-0.9132
-0.1296	0.5435		0.483713	0.5435
-0.6793	-1.2129		-0.813783	-1.2129
-0.6159	0.0575		1.15494	0.0575
0.6934	0.7084		0.25189	0.7084
0.013	2.8369		-0.158697	2.8369
-0.9011	0.3037		-0.0507934	0.3037
-0.736	-0.9264		0.159453	-0.9264
-0.2424	-0.1823		0.399834	-0.1823
-0.853	-0.3789		-0.168746	-0.3789
-0.6302	-0.8993		-0.165566	-0.8993
-0.6146	-0.34		0.221399	-0.34
-0.2823	-0.7276		0.790434	-0.7276
-0.3784	-0.6341		0.482821	-0.6341
-0.1067	0.1178		0.298629	0.1178
-0.063	-1.107		-0.0510407	-1.107
0.8623	-0.2795		0.125014	-0.2795
0.1198	-0.2507		0.32554	-0.2507
0.718	-0.6229		1.099	-0.6229
-0.2504	0.2718		-0.20302	0.2718
-0.5619	0.946		0.257732	0.946
-0.0663	1.9613		0.0664978	1.9613
-0.8071	-1.0743		-1.07657	-1.0743
-0.0377	-0.9997		0.105433	-0.9997
-0.3729	-0.8988		-0.143178	-0.8988
-0.2318	-1.0578		0.412871	-1.0578
-0.3445	-0.2781		0.762978	-0.2781
2.7213	0.1091		0.120548	0.1091
-0.2357	0.0356		0.590595	0.0356
-0.1552	1.2344		-0.340751	1.2344
-0.7976	0.987		-0.522497	0.987
-0.3071	0.1634		0.237095	0.1634
-0.1251	0.8262		0.766697	0.8262
-0.186	-0.6192		0.291856	-0.6192
-0.8873	0.475		-0.0935177	0.475
-0.6323	-0.0323		-0.334666	-0.0323
-0.2821	4.8083			4.8083
0.2414	0.7254		0.150199	0.7254
-0.026	1.0634		-0.0068161	1.0634
-0.7149	0.0812		0.0527747	0.0812
-0.0751	-1.0808		0.214748	-1.0808
-0.5809	-0.9407		-0.173876	-0.9407
0.1194	-0.4941		0.513021	-0.4941
-0.5836	-0.7336		0.229488	-0.7336
-0.5735	-0.7329		0.408982	-0.7329
0.0679	0.4329		0.315704	0.4329
-0.6589	-0.0848		-0.0744734	-0.0848
0.6162	-0.6352		0.412391	-0.6352
1.1617	0.4976		0.196616	0.4976
-0.8177	-0.3061		-0.102004	-0.3061
0.0081	-0.9349		-0.0195208	-0.9349
0.9408	0.8908		0.54588	0.8908
-0.9372	-1.2769		-0.859478	-1.2769
-0.6938	-0.7917		0.0896588	-0.7917
-0.2003	-0.5942		0.259886	-0.5942
-0.5314	-1.0312		-0.252897	-1.0312
1.4439	-0.6544		-0.0070027	-0.6544
-0.7946	-1.4509		-0.170049	-1.4509
-0.1637	-0.9697		0.0154774	-0.9697
-0.498	-1.5856		0.17366	-1.5856
0.1691	0.593		0.0834246	0.593
-0.4657	-1.209		0.130579	-1.209
1.3796	-0.1887		0.250055	-0.1887
-0.8046	-0.7383		0.0674873	-0.7383
2.8075	0.1881		0.773458	0.1881
-0.5801	-0.7819		-0.0982954	-0.7819
-0.8516	0.2384		-0.541139	0.2384
-0.3998	-0.1574		0.51048	-0.1574
0.5099	-0.4443		-0.129155	-0.4443
-0.2641	-1.1454		0.199836	-1.1454
-0.2654	-0.958		0.207089	-0.958
-0.567	-1.1761		-0.16432	-1.1761
-0.1882	-0.5466		-0.135675	-0.5466
0.8409	-1.4394		-0.305456	-1.4394
1.3246	2.106		0.392762	2.106
2.0739	1.2868		0.311828	1.2868
-0.5189	1.7828		0.0764158	1.7828
-0.5558	-1.2198		0.11935	-1.2198
0.165	-0.5689		0.147261	-0.5689
0.3836	-1.0021		-0.314947	-1.0021
0.9125	0.7806		0.26589	0.7806
-0.4735	0.8738		-0.0563363	0.8738
-0.5801	-0.7513		-0.101163	-0.7513
-0.4124	0.3228		0.07618	0.3228
0.7651	0.5759		0.109568	0.5759
-0.9576	0.8324		-0.591581	0.8324
0.4712	0.5687		-0.456766	0.5687
0.7778	0.5106		-0.131813	0.5106
-0.1974	-1.2597		0.440218	-1.2597
-0.2476	0.7306		0.107486	0.7306
-0.9495	1.223		-1.0684	1.223
-0.284	-0.4354		0.80705	-0.4354
-0.4326	-1.5992		0.261067	-1.5992
-0.7143	-0.5457		0.0479114	-0.5457
-0.7093	-1.6116		0.0962821	-1.6116
-0.956	1.2786		-0.247358	1.2786
0.1223	0.0425		1.01592	0.0425
-0.3988	0.4719		0.0991768	0.4719
-0.5857	-0.0565		0.101929	-0.0565
0.2105	0.0778		0.185811	0.0778
-0.2664	1.499		-0.483631	1.499
0.9328	3.8007		0.125476	3.8007
-0.0354	1.1964		-0.297061	1.1964
-0.4724	-1.1439		0.154744	-1.1439
-0.2795	0.6634		-0.0742141	0.6634
-0.6938	0.4218		-0.592639	0.4218
-0.9763	2.0007		-0.303218	2.0007
-0.18	-1.1039		0.274788	-1.1039
-0.6075	-0.2595		-0.0009018	-0.2595
-0.2306	-1.2441		0.0728258	-1.2441
-0.361	-1.9232		0.0794839	-1.9232
-0.3786	-1.0253		-0.124203	-1.0253
0.264	-0.9906		0.343606	-0.9906
1.3382	-0.1696		0.814904	-0.1696
-0.1904	2.2191		0.302888	2.2191
-0.5032	0.9392		0.219144	0.9392
-0.6979	0.8748		-0.208076	0.8748
-0.6855	-0.9536		-0.129189	-0.9536
-0.8182	-0.9118		-0.0996324	-0.9118
-0.9459	-0.1461		-0.572678	-0.1461
-0.8288	-0.5667		-0.148193	-0.5667
0.3536	-0.9287		-0.47067	-0.9287
-0.8001	-1.5428		-0.0105765	-1.5428
-0.4835	-0.892		-0.12181	-0.892
0.9954	0.1961		0.251061	0.1961
-0.5316	-1.3587		-0.168896	-1.3587
0.3648	1.7621		-0.954568	1.7621
0.3006	1.0648		0.479225	1.0648
-0.2142	0.1638		0.340707	0.1638
-0.9218	0.9001		-0.432946	0.9001
-0.7147	0.3499		0.145474	0.3499
-0.0626	0.4029		-0.0889335	0.4029
-0.0893	0.4791		0.27677	0.4791
-0.3576	0.8363		-0.0609969	0.8363
-0.7832	0.2978		-0.211056	0.2978
0.9679	1.87		0.401839	1.87
-0.1351	0.6066		0.672773	0.6066
-0.0382	-1.0843		0.165302	-1.0843
0.4935	2.3594		-0.410966	2.3594
-0.5075	-0.5051		-0.503441	-0.5051
-0.1448	-1.3795		0.171619	-1.3795
-0.3518	-0.7775		-0.514149	-0.7775
0.367	-1.0216		-0.949754	-1.0216
-0.829	-1.5441		-0.339452	-1.5441
0.0871	-0.0058		0.233128	-0.0058
-0.0269	-0.7949		-0.246768	-0.7949
-0.1607	-0.7363		0.239319	-0.7363
-0.4428	-0.5896		-0.611281	-0.5896
-0.7437	0.1603		-0.675547	0.1603
-0.5258	-0.6421		-1.00926	-0.6421
0.0118	-0.7107		-0.738173	-0.7107
0.3992	-0.588		-0.0442386	-0.588
-0.5812	-1.5342		-0.354095	-1.5342
-0.1624	-0.9556		-0.390795	-0.9556
-0.5571	-0.2061		-0.0673805	-0.2061
-0.9055	-0.0024		-0.158244	-0.0024
-0.5283	-0.8208		-0.0067078	-0.8208
-0.4931	-0.6981		0.0129482	-0.6981
-0.7966	0.437		-0.173525	0.437
-0.7804	0.8027		-0.176175	0.8027
0.6835	1.6718		0.1459	1.6718
-0.5815	-0.5335		0.0667516	-0.5335
-0.5085	-0.3224		-0.383998	-0.3224
-0.682	-0.9669		-1.00151	-0.9669
-0.2709	1.103		-0.537097	1.103
-0.4235	-0.2312		-0.552569	-0.2312
0.0287	1.1418		-0.196677	1.1418
1.0273	-1.0302		0.146217	-1.0302
-0.3582	-1.2923		0.03344	-1.2923
0.1273	0.7409		-0.0092047	0.7409
-0.7265	-0.3771		0.27044	-0.3771
0.1599	0.8778		-0.112657	0.8778
-0.1217	0.7978		0.0224972	0.7978
0.1115	-0.8237		-0.0467494	-0.8237
-0.8263	0.926		-0.0360156	0.926
-0.8322	-0.4302		-0.457782	-0.4302
0.3387	0.2887		-0.0778008	0.2887
-0.4447	-1.1468		-0.215414	-1.1468
-0.4604	0.3165		-0.0425887	0.3165
-0.4167	-0.2729		-0.673453	-0.2729
-0.266	0.1254		0.382383	0.1254
1.1998	-0.5327		-0.286198	-0.5327
-0.1481	0.637		-0.0491298	0.637
-0.2395	-0.4396		-0.673893	-0.4396
-0.1423	-1.0484		-0.317695	-1.0484
-0.5082	-0.4541		-0.338294	-0.4541
-0.7507	1.9098		-0.97847	1.9098
-0.514	-0.8657		-0.120367	-0.8657
-0.8012	-0.3559		-1.3718	-0.3559
0.1608	-0.1989		0.0338132	-0.1989
0.0218	-0.1928		-0.0143362	-0.1928
-0.041	0.7174		-0.710332	0.7174
-0.3306	0.6468		-0.059627	0.6468
-0.2787	-0.1243		-0.0493728	-0.1243
-0.6622	-0.8468		-0.487378	-0.8468
-0.8516	-0.6786		-0.351084	-0.6786
-0.7117	-0.077		-0.0249234	-0.077
0.0924	-0.9915		-0.536269	-0.9915
-0.7782	-1.467		0.064574	-1.467
-0.6204	-0.9968		-0.201907	-0.9968
-0.8347	-1.1831		-0.343448	-1.1831
-0.1962	-0.2987		-0.0788566	-0.2987
0.4066	-0.947		-0.106553	-0.947
-0.6092	-0.8104		0.173913	-0.8104
0.435	-0.4314		-0.0588864	-0.4314
-0.626	0.4163		-0.18163	0.4163
-0.3187	-0.7859		0.0591665	-0.7859
-0.606	-1.0465		0.0868953	-1.0465
-0.8553	-1.2725		0.0372397	-1.2725
1.6102	0.1628		-0.0618497	0.1628
-0.9829	-0.7834		-0.456736	-0.7834
1.6614	1.2852		0.287408	1.2852
-0.5219	-1.1988		-0.293931	-1.1988
-0.4967	0.604		0.0998639	0.604
0.3794	0.5205		-0.481474	0.5205
-0.293	-0.9311		-0.519815	-0.9311
-0.6387	-0.8404		-0.658613	-0.8404
-0.1591	0.1616		-0.506082	0.1616
0.3357	-1.1548		-0.13146	-1.1548
1.1948	-2.7122		-0.370188	-2.7122
-0.2735	-1.0822		0.2524	-1.0822
-0.9821	1.4207		-0.191949	1.4207
-0.6043	-0.5254		0.286802	-0.5254
0.4799	-1.2275		-0.532723	-1.2275
7.5871	-0.4449		-0.656515	-0.4449
-0.4963	-1.2364		-0.378305	-1.2364
-0.3201	-0.4771		-0.615482	-0.4771
-0.9431	-1.446		-0.807245	-1.446
-0.8068	0.4106		-0.104531	0.4106
-0.7239	-0.1911		-0.0966624	-0.1911
-0.4845	-0.3526		-0.738471	-0.3526
-0.4939	0.0623		-0.40451	0.0623
0.1455	-0.5689		-0.801308	-0.5689
-0.1442	0.0824		-0.0825934	0.0824
-0.8684	-1.8753		-0.538916	-1.8753
-0.1434	-0.7579		0.168136	-0.7579
-0.8357	-0.2752		-0.274082	-0.2752
-0.7435	-0.6178		-0.0366986	-0.6178
0.7299	0.6549		0.0401709	0.6549
-0.4257	0.3971		0.348679	0.3971
0.4552	-0.4119		0.310449	-0.4119
0.1079	-1.4069		-0.283462	-1.4069
-0.1533	-0.0637		-0.267532	-0.0637
-0.5078	-1.0549		0.219444	-1.0549
0.9163	-1.4878		0.759925	-1.4878
0.4221	-1.1949		-0.159633	-1.1949
-0.4716	0.0348		0.0557938	0.0348
-0.897	-0.7504		-0.722185	-0.7504
0.8706	-0.3268		-0.0353655	-0.3268
-0.2111	-0.7113		-0.306934	-0.7113
-0.8185	-0.2834		-1.39169	-0.2834
-0.5818	-0.6621		-0.62508	-0.6621
0.2282	-0.6061		0.0588866	-0.6061
0.5737	1.7374		0.648392	1.7374
-0.7569	-0.2541		0.156197	-0.2541
-0.129	-0.4218		-0.393416	-0.4218
-0.486	-0.5214		-0.61141	-0.5214
0.3405	0.266		-0.207021	0.266
-0.5546	-1.1231		-0.316978	-1.1231
1.3063	0.119		-0.426359	0.119
0.6291	-0.1357		-0.376522	-0.1357
-0.9039	0.8666		-1.18917	0.8666
-0.6346	0.7303		-0.509237	0.7303
-0.704	-0.1067		-0.780715	-0.1067
0.5369	-0.2845		0.139669	-0.2845
-0.3249	-0.4613		-0.645972	-0.4613
-0.6454	0.4207		-0.337773	0.4207
-0.7296	-1.1594		-0.403644	-1.1594
0.1389	-0.161		-0.59607	-0.161
1.6121	0.1622		-0.0830181	0.1622
0.5751	-1.7101		0.395391	-1.7101
-0.2135	-0.6751		0.172083	-0.6751
-0.181	0.3403		0.365998	0.3403
-0.3411	-0.7046		-0.283723	-0.7046
1.2303	-0.171		0.155745	-0.171
-0.8778	1.1048		-0.273842	1.1048
-0.5674	-1.1103		-0.891697	-1.1103
0.2661	-1.3901		-0.270131	-1.3901
0.7536	-0.7587		0.0999344	-0.7587
0.7685	0.4273		0.311263	0.4273
0.3772	-0.057		0.339918	-0.057
-0.3247	0.3321		0.261347	0.3321
-0.9151	0.2803		-1.01119	0.2803
-0.1254	0.8167		-0.550033	0.8167
-0.3119	3.4766		0.212368	3.4766
-0.6935	0.4035		0.3122	0.4035
-0.466	2.1475		-0.0877056	2.1475
0.7915	0.2865		-0.0907222	0.2865
1.2251	0.0382		0.387587	0.0382
0.6289	2.6577		-0.444651	2.6577
-0.0296	0.2963		-0.0546768	0.2963
6.9601	1.5904		0.620712	1.5904
-0.9658	0.2708		-0.803879	0.2708
-0.5289	1.6178		-0.345865	1.6178
4.8973	-0.2944		-0.744156	-0.2944
-0.762	1.4247		-0.085846	1.4247
-0.5812	-0.2769		0.110523	-0.2769
-0.989	1.0727		-0.745851	1.0727
-0.4369	1.0834		-0.894371	1.0834
0.4267	0.4373		0.0977985	0.4373
-0.7655	-0.8614		-0.549086	-0.8614
-0.293	-0.4278		-0.23774	-0.4278
-0.6676	0.2597		-0.322136	0.2597
0.2215	-0.3717		-0.753648	-0.3717
-0.9332	-0.8356		-0.44599	-0.8356
-0.4159	1.2212		-0.424936	1.2212
-0.4524	-0.5859		-0.0015722	-0.5859
-0.1174	-1.2916		-0.536098	-1.2916
1.6607	0.8916		-0.402956	0.8916
-0.9086	1.0212		-0.0943212	1.0212
-0.803	-0.5733		-0.283449	-0.5733
-0.0469	-0.5476		1.12938	-0.5476
-0.3775	-0.719		-1.04904	-0.719
-0.7367	-0.8203		0.078371	-0.8203
0.4242	0.6256			0.6256
-0.2714	0.369		-0.356336	0.369
1.6548	-0.0873		0.178698	-0.0873
-0.0294	1.243		0.527054	1.243
-0.3317	1.0807		-0.733548	1.0807
0.4016	1.2447		-0.247786	1.2447
0.0012	0.6752		-0.21734	0.6752
-0.1464	1.8192		0.349992	1.8192
-0.2812	-0.7196		-0.301303	-0.7196
0.1225	0.4283		0.23166	0.4283
-0.6368	0.6426		-0.127417	0.6426
0.0607	-0.6649		-1.20334	-0.6649
-0.4562	-0.5217		-0.35612	-0.5217
-0.3909	-0.3633		-0.214649	-0.3633
-0.6319	0.6239		0.172474	0.6239
0.2868	2.4382		-0.375757	2.4382
0.138	0.5659		-0.576195	0.5659
-0.1259	0.4972		-0.0566203	0.4972
-0.4928	-0.1173		0.283684	-0.1173
-0.3472	-0.0809		0.376635	-0.0809
0.4733	-1.1536		-0.0503454	-1.1536
1.2901	-1.2263		-0.188463	-1.2263
-0.3876	-0.0155		-0.408549	-0.0155
-0.9163	-0.3157		-0.648016	-0.3157
-0.7281	-1.3365		-0.335596	-1.3365
-0.3586	-0.2662		-0.532219	-0.2662
-0.9662	0.0324		-0.269864	0.0324
-0.1287	0.4718		0.206602	0.4718
-0.7333	-0.5968		-0.0172861	-0.5968
-0.5444	-0.8395		0.842519	-0.8395
-0.492	-0.7114		0.404873	-0.7114
-0.681	0.2466		0.770467	0.2466
-0.6881	-0.2357		-0.636014	-0.2357
-0.5811	-0.076		-0.177135	-0.076
-0.7423	0.1159		-0.430899	0.1159
-0.5721	1.909		-0.19893	1.909
-0.9145	1.5229		-0.355396	1.5229
-0.561	0.7316		-0.710847	0.7316
-0.6175	0.8032		-0.523332	0.8032
-0.4449	-0.3871		0.429076	-0.3871
-0.9106	0.7354		-0.789355	0.7354
-0.122	0.4845		-0.289801	0.4845
1.0568	0.2768		-0.0592309	0.2768
-0.0507	2.5509		0.0252176	2.5509
2.8315	-0.969		-0.223846	-0.969
-0.5739	0.5176		-1.34092	0.5176
-0.162	-0.6398		-0.094009	-0.6398
-0.2658	0.8459		0.116267	0.8459
-0.2216	0.4546		0.267172	0.4546
-0.6143	1.2982		0.170075	1.2982
1.0701	1.4322		-0.0173331	1.4322
-0.6813	-1.2453		0.347372	-1.2453
-0.4163	1.6293		-0.0027146	1.6293
-0.1305	-0.9836		-0.0654969	-0.9836
-0.5507	0.4803		0.0563705	0.4803
-0.3336	-0.6804		0.220952	-0.6804
-0.3116	-0.0059		1.18244	-0.0059
0.2962	0.0499		0.128254	0.0499
0.5004	0.3829		0.430267	0.3829
0.0665	-0.9824		0.512619	-0.9824
0.2922	1.8612		0.230356	1.8612
0.423	0.5285		0.100963	0.5285
1.8359	0.0571		0.165866	0.0571
-0.701	0.9545		-0.0432846	0.9545
0.1711	-0.0355		0.281237	-0.0355
0.7782	0.9222		0.235731	0.9222
-0.6746	0.6341		0.162921	0.6341
0.6947	0.1498		0.573081	0.1498
1.198	0.577		0.0127178	0.577
-0.5591	1.0082		0.147684	1.0082
0.2599	1.5334		0.0263703	1.5334
-0.2883	-1.1323		-0.146175	-1.1323
0.1719	-0.4884		-0.2444	-0.4884
-0.2652	-0.104		0.196456	-0.104
-0.7105	-0.8656		0.290721	-0.8656
0.3226	0.5723		0.0655593	0.5723
-0.3222	-0.5913		0.154764	-0.5913
1.3732	0.5633		0.194014	0.5633
0.1717	0.1168		0.257692	0.1168
-0.8671	0.0001		-0.426615	0.0001
-0.0909	0.0554		-0.289765	0.0554
1.0639	0.1121		0.284502	0.1121
-0.5797	-0.6196		0.208039	-0.6196
-0.6113	-0.296		-0.015385	-0.296
0.7173	0.4181		0.398064	0.4181
-0.6774	-0.3855		-0.320696	-0.3855
0.3766	0.3314		0.204997	0.3314
-0.3359	1.0152		0.238868	1.0152
-0.5971	-0.6977		0.138625	-0.6977
0.5439	0.0031		0.129878	0.0031
1.3979	0.7187		0.163124	0.7187
2.0194	-0.4683		0.104574	-0.4683
-0.5469	0.9104		0.222711	0.9104
-0.4312	-0.8021		-0.0880742	-0.8021
-0.683	0.0753		-0.0112254	0.0753
-0.7498	-0.6276		-0.199237	-0.6276
-0.6887	-0.6493		0.239968	-0.6493
0.0881	-1.1202		0.135126	-1.1202
2.073	0.4764		0.0697515	0.4764
-0.8482	-0.9		-0.553313	-0.9
-0.3632	0.2075		0.316379	0.2075
0.0834	1.8486		0.080742	1.8486
-0.3706	-0.4817		0.0169097	-0.4817
-0.5979	-0.0376		0.313183	-0.0376
0.2413	-0.7274		0.492851	-0.7274
-0.4913	0.0871		-0.245122	0.0871
0.8621	1.0518			1.0518
-0.2588	-0.9134		0.156241	-0.9134
3.0047	0.2672		-0.22998	0.2672
1.0487	0.3508		0.272633	0.3508
-0.5149	0.6973		-0.0693293	0.6973
-0.7412	-0.4212		-0.176674	-0.4212
-0.4829	-0.2317		0.0185131	-0.2317
-0.6105	0.6688		0.063403	0.6688
-0.6481	-0.8454		0.118724	-0.8454
-0.7781	1.1753		-0.0898407	1.1753
1.4676	1.3305		0.55591	1.3305
-0.2915	0.1469		0.0596421	0.1469
0.431	-1.7093		0.451323	-1.7093
-0.0989	-0.3228		-0.361891	-0.3228
0.0976	-0.5176		0.246936	-0.5176
0.1376	-0.0359		0.600735	-0.0359
1.1549	-0.0263		-0.171983	-0.0263
-0.8588	-0.7761		-0.845315	-0.7761
2.541	0.1307		-0.486443	0.1307
1.2917	0.6635		1.05951	0.6635
-0.5641	4.9812		-0.0651608	4.9812
-0.3194	0.8105		0.361811	0.8105
0.1723	-0.2243		0.0426845	-0.2243
-0.9949	-0.3061		-0.833231	-0.3061
4.3571	-1.853		-0.731424	-1.853
-0.7845	0.124		0.107871	0.124
1.087	-0.0384		0.567281	-0.0384
-0.4173	2.7631		-1.32214	2.7631
-0.7802	1.114		-0.601001	1.114
0.0295	0.5429		-0.340058	0.5429
-0.0584	-0.1478		0.577796	-0.1478
0.7247	-0.4538		0.255231	-0.4538
-0.4987	1.1253		0.0784745	1.1253
-0.8717	1.5406		-0.539244	1.5406
-0.5387	2.4185		0.336436	2.4185
-0.6643	0.8641		-0.0071722	0.8641
-0.6144	2.2851		-0.235926	2.2851
1.0692	1.4759		0.0618675	1.4759
-0.0552	2.3932		-0.267965	2.3932
-0.2726	1.3293		-0.0103279	1.3293
-0.6357	-1.3297		-0.0954934	-1.3297
-0.5291	1.4158		0.118846	1.4158
1.0108	0.1468		0.563779	0.1468
1.8403	1.0528		-0.199384	1.0528
-0.7573	-1.2873		0.0805435	-1.2873
-0.4003	1.6317		-0.0320134	1.6317
-0.6247	2.3319		0.219982	2.3319
0.5196	-0.0697		0.992231	-0.0697
-0.0204	0.1639		0.114296	0.1639
0.3304	2.4888		-0.218795	2.4888
-0.6989	-0.4429		0.19483	-0.4429
0.1254	0.9158		0.653721	0.9158
-0.5025	1.1764		0.231874	1.1764
0.0062	-0.3395			-0.3395
1.2305	0.5125		0.477823	0.5125
0.474	1.9287		0.321248	1.9287
-0.9793	1.9483		-0.55966	1.9483
-0.1866	0.0831		0.184187	0.0831
0.3357	-0.7093		0.302164	-0.7093
0.6626	0.9809		0.131073	0.9809
-0.7568	-0.0274		-0.351224	-0.0274
-0.441	0.2274		-0.4198	0.2274
-0.8303	-1.04		-0.082258	-1.04
0.3937	-0.2795		0.0764393	-0.2795
0.0893	1.3117		0.107126	1.3117
1.1191	0.8478		0.0643717	0.8478
-0.4322	0.5193		0.0100855	0.5193
0.5099	0.9942		0.0445301	0.9942
-0.0394	0.6167		0.285962	0.6167
1.2603	1.2663		-0.184923	1.2663
-0.939	0.8474		-0.161088	0.8474
0.7918	0.6766		0.516352	0.6766
0.4294	4.899		0.385889	4.899
-0.0418	4.3996		0.188438	4.3996
1.2049	1.1841		0.611635	1.1841
-0.1012	2.4303		0.314763	2.4303
-0.0635	0.5646		0.397502	0.5646
1.3009	1.1729		-0.0559947	1.1729
-0.1067	0.5857		0.348525	0.5857
-0.1085	-0.4391		0.248009	-0.4391
-0.5832	0.2504		0.638599	0.2504
-0.2398	-0.0374		0.470986	-0.0374
-0.292	2.5671		0.233611	2.5671
-0.914	1.8508		0.0349209	1.8508
-0.8314	0.601		0.0920601	0.601
0.3771	2.3546		0.014095	2.3546
1.4683	-0.3085		-0.142293	-0.3085
-0.0172	1.6898		-0.27545	1.6898
-0.4195	1.0857		0.56268	1.0857
1.5047	2.6068		1.04619	2.6068
0.137	0.7918		0.192839	0.7918
-0.4542	2.0335		0.151585	2.0335
-0.1128	-0.1693		0.119222	-0.1693
2.3022	-0.6559		0.187238	-0.6559
-0.7644	0.375		-0.0167753	0.375
0.1403	0.2646		0.0579889	0.2646
-0.3367	-0.1083		0.2661	-0.1083
0.0063	0.4416		0.262555	0.4416
-0.4901	2.0963		-0.027438	2.0963
-0.9744	0.8393		-0.608796	0.8393
-0.3015	0.4038		0.467041	0.4038
-0.9929	-0.2557		-0.762391	-0.2557
1.2823	-1.2218		0.0185533	-1.2218
5.1765	1.1763		0.621447	1.1763
0.7063	1.0526		0.738411	1.0526
0.2933	0.2613		0.226689	0.2613
-0.7509	0.0606		-0.0431424	0.0606
1.1218	0.2434		0.146294	0.2434
0.8485	2.0593		0.499211	2.0593
-0.7297	0.7625		-0.0252186	0.7625
-0.8137	0.146		-0.0673948	0.146
-0.6111	0.3459		-0.0657114	0.3459
2.95	1.0792		0.0513372	1.0792
-0.4	0.7058		0.115658	0.7058
-0.7015	0.4243		-0.182294	0.4243
1.547	0.6201		0.084667	0.6201
-0.7412	-0.5692		-0.169154	-0.5692
-0.3951	-0.635		0.191214	-0.635
-0.568	0.7502		0.319538	0.7502
0.8718	2.6131		0.71511	2.6131
-0.7684	-0.9465		0.134536	-0.9465
-0.5856	0.4813		0.795065	0.4813
0.0721	-0.5468		0.318541	-0.5468
1.4693	3.036		0.2573	3.036
-0.8385	0.8858		-0.327901	0.8858
0.2497	-0.6779		1.12311	-0.6779
-0.0926	-0.1439		0.780804	-0.1439
-0.5983	-0.124		-0.221775	-0.124
-0.4921	0.4705		0.260469	0.4705
0.2321	0.025		0.674751	0.025
-0.6956	-0.8408		0.103947	-0.8408
-0.0601	-0.0612		0.968742	-0.0612
-0.6201	0.5636		0.502358	0.5636
-0.2737	1.9407		-0.930209	1.9407
-0.589	0.7868		0.395731	0.7868
1.7068	3.1332		0.75032	3.1332
-0.0224	0.6963		0.399285	0.6963
-0.3589	-0.966		0.588716	-0.966
-0.1787	-1.0046		0.586984	-1.0046
0.4039	-0.4337		0.596739	-0.4337
0.0666	1.8233		-0.342481	1.8233
0.318	0.9869		0.675676	0.9869
2.0835	-0.2417		0.450235	-0.2417
-0.6775	0.239		-0.373795	0.239
-0.6099	1.4148		0.351703	1.4148
-0.7107	0.1815		0.169996	0.1815
1.4944	0.541		0.419677	0.541
1.7372	-0.3198		0.125187	-0.3198
-0.2241	0.6906		0.203503	0.6906
-0.5858	-0.0195		-0.0023198	-0.0195
-0.6198	0.6196		0.330441	0.6196
2.5934	-0.4908		0.57425	-0.4908
-0.1465	-0.7257		0.571245	-0.7257
0.8313	0.1345		-0.116755	0.1345
0.5454	-0.9303		1.25449	-0.9303
0.0627	0.461		0.581367	0.461
-0.448	-0.342		-0.104861	-0.342
-0.3687	-0.5024		0.389749	-0.5024
-0.759	0.2423		0.023177	0.2423
-0.7376	0.2662		0.239098	0.2662
-0.5834	1.0836		0.12378	1.0836
0.2489	0.5744		0.321239	0.5744
1.116	0.5294		0.457713	0.5294
1.2072	0.4327		0.232377	0.4327
-0.7093	0.0611		0.104824	0.0611
-0.9076	-0.4111		-0.346693	-0.4111
4.0044	-0.1535		0.377331	-0.1535
0.8791	1.8203		0.796077	1.8203
0.778	-0.491		0.810686	-0.491
0.8196	-0.1876		0.734787	-0.1876
0.316	-0.3925		0.339307	-0.3925
1.9555	-0.376		0.214103	-0.376
-0.0796	-0.7244		0.588121	-0.7244
-0.3516	-1.427		0.489737	-1.427
4.8217	-0.3998		0.938222	-0.3998
-0.9573	1.6014		-0.492968	1.6014
-0.2021	-0.3305		-0.0499667	-0.3305
-0.9318	2.427		0.229607	2.427
-0.6061	0.7842		0.833319	0.7842
-0.0919	-0.7233		0.79492	-0.7233
-0.8288	0.156		-0.259092	0.156
-0.2188	0.2842		0.668587	0.2842
2.6711	0.7741		-0.294179	0.7741
2.048	1.0034		0.291084	1.0034
-0.7633	-0.5199		-0.0129166	-0.5199
-0.3955	-0.0357		-0.0719875	-0.0357
-0.8499	1.0881		0.702097	1.0881
-0.2614	1.2433		0.151218	1.2433
-0.6845	-0.3907		0.0717152	-0.3907
-0.3846	-0.0744		0.442007	-0.0744
-0.5944	0.1329		0.186565	0.1329
-0.6939	-1.0179		0.179814	-1.0179
0.2767	-0.5405		0.250297	-0.5405
-0.4447	0.2117		0.171851	0.2117
1.4851	0.0756		0.640565	0.0756
-0.7038	0.012		-0.153571	0.012
-0.396	0.2512		0.338118	0.2512
2.7209	0.6324		-0.143969	0.6324
-0.5783	0.2668		-0.224524	0.2668
-0.1503	0.5607		0.428083	0.5607
-0.34	-0.6359		0.738554	-0.6359
1.7887	-0.7648		0.0978996	-0.7648
-0.2206	0.3355		0.357723	0.3355
0.5505	0.4466		0.23797	0.4466
-0.0064	0.7394		0.30447	0.7394
-0.373	-0.5442		0.223	-0.5442
1.3419	-0.6141		1.5196	-0.6141
-0.9562	-0.8807		-0.288457	-0.8807
-0.0505	0.3273		0.212079	0.3273
-0.8764	1.1713		-0.516781	1.1713
-0.683	-0.2225		0.386052	-0.2225
-0.2992	1.3134		0.689873	1.3134
-0.4275	-0.1247		0.703412	-0.1247
-0.164	-0.805		0.715051	-0.805
0.3451	0.6816		-0.0821177	0.6816
-0.8559	-0.5964		0.755663	-0.5964
-0.1028	-0.1271		-0.094036	-0.1271
0.2633	-0.7325		0.160134	-0.7325
0.0505	0.8615		0.838972	0.8615
-0.6888	0.4728		0.285599	0.4728
-0.7616	-0.6591		-0.287089	-0.6591
-0.4213	-1.2343		0.209774	-1.2343
-0.9607	-1.7753		-0.121777	-1.7753
-0.046	-1.2283		-0.0243348	-1.2283
1.5682	0.184		0.0399193	0.184
-0.6564	-0.8188		-0.111237	-0.8188
-0.5629	-0.6048		0.0481965	-0.6048
-0.2591	-1.3912		-0.549296	-1.3912
-0.3617	-1.5773		0.0504214	-1.5773
-0.8244	0.0082		0.117977	0.0082
1.9043	-0.9605		0.579821	-0.9605
0.6549	-2.1692		-0.604134	-2.1692
1.0001	-0.4217		0.474644	-0.4217
-0.7881	-1.2667		0.0292597	-1.2667
0.4165	0.2404		0.0203452	0.2404
-0.3702	-0.8175		0.693817	-0.8175
0.1699	-1.4926		-0.107854	-1.4926
2.448	0.0653		-0.124534	0.0653
0.4975	-0.5784		0.00088784	-0.5784
1.1862	0.2051		0.14862	0.2051
-0.9322	0.7093		-0.0496136	0.7093
0.0832	-0.3956		0.234437	-0.3956
-0.7007	1.1694		-0.158464	1.1694
-0.1446	0.2445		0.02062	0.2445
-0.6794	-0.1897		-0.0497424	-0.1897
-0.1179	-0.0054		0.421805	-0.0054
0.1723	-0.4542		0.0355617	-0.4542
-0.3661	0.4927		0.0446843	0.4927
-0.6858	-1.0072			-1.0072
0.7091	-1.0862		0.789842	-1.0862
-0.3526	-0.9357		0.435165	-0.9357
1.1545	0.468		0.309149	0.468
-0.8463	-1.1753		-0.121746	-1.1753
1.4477	1.8714		0.412959	1.8714
-0.5973	-0.0013		-0.06602	-0.0013
-0.6061	-0.9586		-0.106286	-0.9586
-0.14	-1.052		-0.389967	-1.052
-0.7207	-0.6044		0.505181	-0.6044
0.6547	-1.4787		0.411461	-1.4787
-0.4535	-0.1753		-0.304638	-0.1753
0.957	-0.392		0.524934	-0.392
1.1907	1.362		-0.320264	1.362
-0.911	-1.3069		-0.554011	-1.3069
-0.7928	2.6		0.0430871	2.6
-0.6856	0.5548		-0.100618	0.5548
0.1449	-1.0979		0.0759538	-1.0979
-0.9317	0.7004		-0.797453	0.7004
-0.6507	1.3846		-0.229653	1.3846
-0.9655	0.7002		-0.345552	0.7002
-0.7934	-1.2611		-0.329901	-1.2611
-0.4325	-0.3625		0.227896	-0.3625
0.4799	-0.3004		0.152152	-0.3004
1.4047	-0.2674		-0.31724	-0.2674
0.751	3.4921		0.218671	3.4921
-0.0537	-0.93		-0.775958	-0.93
-0.7901	-0.6343		-0.466795	-0.6343
4.3928	-0.8008		-0.710557	-0.8008
-0.3439	0.6862		0.0506405	0.6862
-0.3671	-0.9842		-0.618996	-0.9842
1.0763	0.979		-0.0904199	0.979
0.5286	-0.436		0.13782	-0.436
0.8654	1.1907		-0.238334	1.1907
-0.6171	0.4707		-0.327491	0.4707
-0.6199	-0.6262		-0.28015	-0.6262
-0.3941	-0.9303		0.424236	-0.9303
-0.1885	0.7347		0.216109	0.7347
-0.9448	0.1601		-0.588851	0.1601
0.2461	-1.3549		0.0115378	-1.3549
-0.4063	0.3618		-0.13803	0.3618
-0.3168	-1.3322		0.0252812	-1.3322
-0.288	-1.5086		0.177032	-1.5086
1.4912	3.1515		-0.0118386	3.1515
-0.7431	-0.6327		-0.265999	-0.6327
-0.0065	-0.9681		0.354047	-0.9681
0.3808	-0.9724		0.454397	-0.9724
-0.1543	3.4669		0.429857	3.4669
-0.8305	-1.4162		-0.148283	-1.4162
-0.4504	-0.6161		-0.184034	-0.6161
-0.5518	-0.3695		0.063096	-0.3695
-0.8403	-0.0783		-0.234689	-0.0783
-0.7272	0.8487		-0.16968	0.8487
-0.478	-0.2138		-0.216979	-0.2138
-0.85	-0.194		-0.144704	-0.194
1.114	2.2267		0.35763	2.2267
-0.3156	-1.7243		-0.793736	-1.7243
0.9227	-0.9448		0.106102	-0.9448
-0.4871	-1.1558		0.0167917	-1.1558
0.1342	-0.8785		0.337929	-0.8785
-0.7464	-0.716		-0.0443439	-0.716
-0.7733	-1.4596		-0.295042	-1.4596
0.3794	-1.032		-0.40015	-1.032
-0.0171	0.3473		0.482948	0.3473
-0.3682	-0.3893		0.174795	-0.3893
-0.6701	-0.4911		-0.509289	-0.4911
-0.0337	-0.9674		-0.206331	-0.9674
-0.5725	-0.991		0.192019	-0.991
0.0938	-1.1442		0.0556707	-1.1442
-0.0234	0.6076		-0.0094058	0.6076
0.5401	1.5691		-0.0747165	1.5691
-0.7686	-1.1222		-0.446526	-1.1222
-0.5992	0.455		-0.539831	0.455
2.1369	-0.9554		-0.0084122	-0.9554
-0.1249	-1.4016		0.0230506	-1.4016
-0.461	-1.3453		-0.0523115	-1.3453
-0.5002	-0.7367		-0.188625	-0.7367
-0.7375	-0.1084		0.0757904	-0.1084
-0.137	-0.8315		0.0711117	-0.8315
-0.6249	-0.0334		-0.451952	-0.0334
-0.1401	0.4155		-0.0186114	0.4155
1.2634	-1.0008		-0.23745	-1.0008
-0.6956	-0.6998		-0.3962	-0.6998
1.8931	-0.7693		-0.175869	-0.7693
-0.4936	-0.1398		1.21384	-0.1398
-0.9711	-0.5852		-0.491876	-0.5852
-0.4754	1.2843		-0.587418	1.2843
1.5166	0.672		0.646023	0.672
-0.7724	-0.4139		-0.10681	-0.4139
0.4589	0.0675		-0.17961	0.0675
2.1297	-0.5191		0.622026	-0.5191
0.4317	-1.151		-0.145302	-1.151
0.6746	0.205		-0.347183	0.205
0.0081	1.1312		-0.593592	1.1312
-0.7443	-0.0589		-0.118243	-0.0589
0.2912	0.9271		-0.245864	0.9271
4.4703	0.2626		-0.283075	0.2626
0.2968	-0.3344		0.0513609	-0.3344
2.3004	0.6656		-0.339591	0.6656
-0.3146	1.1687		-0.0751804	1.1687
-0.7892	-0.0589		-0.0146473	-0.0589
-0.4589	-0.5838		-0.0062073	-0.5838
-0.7988	-0.7909		-0.0427826	-0.7909
-0.5416	-0.4851		-0.152326	-0.4851
2.3247	2.756		0.0884936	2.756
-0.3523	-1.4725		-0.376026	-1.4725
-0.1936	-0.2425		-0.140947	-0.2425
-0.547	-0.2914		-0.0958584	-0.2914
-0.3809	0.1844		0.26128	0.1844
1.5821	0.5892		0.345041	0.5892
-0.5808	2.13		0.440813	2.13
0.7069	0.0588		0.202681	0.0588
0.0106	0.1239		-0.0799426	0.1239
-0.784	0.7057		-0.267089	0.7057
-0.2731	-1.0381		-0.621592	-1.0381
-0.5392	0.9675		-0.236004	0.9675
-0.5394	-0.5049		0.00272017	-0.5049
-0.4973	-0.786		-0.33327	-0.786
-0.3046	0.2822		0.121053	0.2822
0.1309	-0.8227		-0.195755	-0.8227
-0.9431	-0.7741		-0.241908	-0.7741
-0.2815	-0.5386		-0.397879	-0.5386
-0.5408	-0.493		0.284093	-0.493
-0.9821	0.0305		-0.608622	0.0305
-0.4211	-0.6789		0.71686	-0.6789
0.0166	-0.8132		-0.050849	-0.8132
-0.2188	-0.5041		-0.171256	-0.5041
-0.6486	-0.8361		-0.136314	-0.8361
0.0332	-0.6355		-0.0597953	-0.6355
-0.9764	-0.6725		-0.556391	-0.6725
0.0743	-0.406		0.617492	-0.406
-0.2525	-0.2344		-0.0215331	-0.2344
-0.3512	0.1784		0.0241167	0.1784
0.5518	0.2406		-0.0231218	0.2406
0.9883	0.7766		0.119857	0.7766
-0.351	-0.0353		0.37527	-0.0353
-0.746	-0.1709		0.0574356	-0.1709
-0.1026	-0.0375		-0.0437961	-0.0375
-0.8413	-0.0529		-0.385569	-0.0529
0.5737	0.1628		0.246086	0.1628
-0.4766	-0.4304		0.220751	-0.4304
-0.4907	-1.0155		0.0955461	-1.0155
0.5721	0.1563		0.422685	0.1563
-0.4647	0.5453		-0.147436	0.5453
0.0985	0.9484		0.143141	0.9484
0.4075	-1.5619		0.2362	-1.5619
6.1921	2.3344		0.327122	2.3344
-0.1692	0.2181		0.469065	0.2181
-0.8452	-0.1862			-0.1862
-0.3052	0.0406		-0.252428	0.0406
-0.158	-0.947		-0.0748775	-0.947
-0.1534	0.6384		-0.205004	0.6384
-0.22	-1.0361		0.160596	-1.0361
1.2437	-1.0366		0.0350791	-1.0366
-0.5116	-1.4479		-0.101601	-1.4479
0.4807	-0.0269		0.29758	-0.0269
-0.7882	-0.107		0.00326113	-0.107
-0.7967	0.2808		0.0493508	0.2808
-0.2979	0.4141		-0.0517037	0.4141
-0.1598	-1.1548		0.134801	-1.1548
0.3807	-0.5282		0.708764	-0.5282
-0.566	0.3531		-0.237343	0.3531
0.5785	0.2068		-0.0051799	0.2068
-0.5494	0.3284		0.271445	0.3284
0.1304	0.5073		-0.111125	0.5073
-0.6081	-0.5882		-0.316036	-0.5882
-0.4771	-0.1693		-0.520686	-0.1693
-0.3865	-0.6524		-0.194254	-0.6524
-0.7408	-0.8167		-0.287199	-0.8167
-0.6105	-0.6761		-0.0731897	-0.6761
-0.2464	-1.5325		0.184357	-1.5325
-0.4767	-0.5491		-0.186762	-0.5491
-0.4528	-0.408		0.321231	-0.408
-0.4781	-0.3457		-0.132207	-0.3457
0.2617	-1.1859		0.29082	-1.1859
-0.4239	-0.7205		-0.181011	-0.7205
1.1076	-0.9634		-0.197083	-0.9634
-0.0493	-0.7821		-0.212423	-0.7821
0.5652	-0.0604		0.0514656	-0.0604
0.0717	0.9855		1.07846	0.9855
-0.4524	0.535		-0.543469	0.535
-0.3859	-0.289		-0.119332	-0.289
-0.6183	1.4723		-0.0313307	1.4723
-0.5647	-0.1296		0.0999404	-0.1296
1.3615	-1.2928		0.55107	-1.2928
-0.3791	-0.0953		-0.352637	-0.0953
-0.565	-0.8389		-0.338703	-0.8389
-0.9615	-0.662			-0.662
0.3121	0.7687		-0.274856	0.7687
-0.4236	0.4671		0.182628	0.4671
-0.5308	-1.1556		0.00300486	-1.1556
-0.116	2.1624		-0.0082057	2.1624
1.243	-1.0097		0.608361	-1.0097
0.128	-1.4416		0.647013	-1.4416
-0.3362	-1.5159		0.622506	-1.5159
-0.4063	-0.5063		-0.633209	-0.5063
-0.2173	0.0013		0.483557	0.0013
-0.8692	-0.3816		-0.362443	-0.3816
-0.3279	0.5804		0.101973	0.5804
-0.721	0.033		-0.134724	0.033
0.3965	-0.5878		0.265401	-0.5878
2.5451	-0.1989		-0.036722	-0.1989
-0.6395	-0.6153		-0.187202	-0.6153
-0.0686	-0.1925		0.4993	-0.1925
-0.0034	0.9942		-0.100276	0.9942
-0.1681	-0.3972		-0.0243396	-0.3972
-0.3529	0.3993		-0.0710007	0.3993
-0.5377	-1.5385		-0.129724	-1.5385
-0.8817	-1.558		-0.296394	-1.558
0.5239	1.0294		0.06469	1.0294
-0.245	0.3604		0.319838	0.3604
-0.3268	0.5693		0.0412764	0.5693
-0.1564	-0.3581		0.291779	-0.3581
0.0481	0.122		0.52827	0.122

## Sheet: EDF 3d
NQO1-AS	HNRNPA2B1
-2.82639	1.9407
-2.5559	-1.1103
-2.36117	1.1048
-2.31775	1.0727
-2.22651	-1.2916
-2.18914	1.9483
-2.1692	0.8324
-2.12259	1.4207
-2.06247	-0.3061
-2.04586	-0.7834
-2.03142	1.5555
-1.99279	1.5406
-1.89111	-0.6725
-1.85835	-0.0933
-1.83408	0.3403
-1.78323	1.0212
-1.78194	2.0007
-1.74307	-1.7101
-1.73005	0.4201
-1.71297	0.5176
-1.70992	-0.057
-1.7055	-0.6751
-1.69112	0.2423
-1.48676	-0.7363
-1.48013	-1.4878
-1.47622	-1.446
-1.47156	-0.969
-1.44986	0.2232
-1.44749	1.5229
-1.44545	0.5205
-1.42221	-1.3901
-1.41014	-0.2541
-1.41008	-1.0549
-1.40213	1.499
-1.36983	-0.991
-1.34366	0.7354
-1.31792	0.0305
-1.30033	-0.3421
-1.28942	0.8393
-1.27822	-0.5852
-1.26358	0.7093
-1.25828	0.8474
-1.25618	-0.1067
-1.24572	0.2708
-1.22491	0.3459
-1.21755	-0.2834
-1.21526	0.4546
-1.20573	-0.3907
-1.18606	0.4803
-1.17016	-1.558
-1.16611	0.4035
-1.159	-0.3157
-1.1513	0.873
-1.14151	0.0324
-1.13807	-1.3069
-1.12977	-0.5692
-1.12698	1.362
-1.11854	-0.8356
-1.11732	0.7015
-1.11475	-1.7753
-1.10596	-0.2357
-1.10313	-1.2453
-1.09908	1.6014
-1.09138	2.427
-1.08339	0.4718
-1.08291	-0.5254
-1.06728	-0.6398
-1.06015	-0.7046
-1.05938	-1.8753
-1.05902	-1.1594
-1.05636	-0.7504
-1.05118	0.0348
-1.04213	1.6178
-1.03808	-0.1461
-1.03798	1.0881
-1.03433	0.437
-1.02985	1.2786
-1.00998	1.8233
-1.00856	0.2384
-1.00331	-1.2769
-1.00271	1.6445
-1.00086	0.2803
-0.991669	-0.8335
-0.975435	0.1601
-0.974877	-0.9
-0.960004	-0.8807
-0.955006	1.8508
-0.953623	0.8666
-0.952477	-0.0306
-0.951094	-0.0024
-0.942137	0.156
-0.936724	-0.6929
-0.929316	0.6752
-0.925079	-0.8614
-0.918938	0.4106
-0.918003	-0.7732
-0.910098	-0.4111
-0.904905	-0.3782
-0.904539	0.5958
-0.894107	-0.3816
-0.882675	2.5671
-0.876707	1.4247
-0.873161	2.4185
-0.871725	0.0013
-0.869326	-1.467
-0.858031	0.7004
-0.857342	-0.7741
-0.845434	-0.3224
-0.84321	0.7978
-0.831236	-1.3889
-0.824985	0.1603
-0.817138	0.9001
-0.814772	2.6068
-0.808979	1.1713
-0.782224	0.4038
-0.780288	-0.7775
-0.779116	-0.1693
-0.771078	-0.5968
-0.762821	0.475
-0.750072	-0.171
-0.740336	-0.4541
-0.739667	1.3422
-0.735294	0.4218
-0.720124	0.2597
-0.716384	-0.3061
-0.713778	-1.1192
-0.702464	0.3037
-0.696512	-0.0783
-0.694794	-1.5441
-0.693581	-0.8404
-0.684338	-1.1753
-0.677857	-0.6871
-0.675506	-1.1831
-0.672288	0.9104
-0.668753	-0.8657
-0.662575	-0.4302
-0.659906	-1.2725
-0.658454	-0.6674
-0.654648	0.7767
-0.650068	0.3259
-0.648586	2.6
-0.645009	0.0001
-0.643489	1.114
-0.636345	-0.8167
-0.634018	-0.3789
-0.63052	-0.1478
-0.629338	0.3971
-0.628271	-0.5335
-0.623707	-1.5428
-0.623696	-0.107
-0.623615	0.4861
-0.621033	1.9098
-0.612044	0.926
-0.5996	0.7842
-0.594701	0.0181
-0.591521	0.8027
-0.588735	0.6809
-0.588022	-0.6786
-0.577879	0.0082
-0.573774	1.0857
-0.571582	-0.0589
-0.568169	-0.4391
-0.566332	-0.7383
-0.565938	-0.5667
-0.561726	-1.1468
-0.558871	-0.0565
-0.557482	-1.4596
-0.554829	-0.3559
-0.554267	0.5548
-0.548986	1.223
-0.544503	1.2982
-0.543659	-1.2923
-0.542558	2.5509
-0.534641	0.601
-0.533905	-0.675
-0.53289	0.7625
-0.531867	-0.8408
-0.527292	0.375
-0.526447	-0.8315
-0.526065	-0.3771
-0.524781	-0.5738
-0.522794	-1.2667
-0.521619	-0.6591
-0.515717	-0.2752
-0.513188	0.4719
-0.509699	-1.04
-0.509646	-0.2987
-0.503086	-1.3297
-0.500231	-0.4967
-0.498007	-0.859
-0.494901	0.1159
-0.492909	0.8858
-0.490666	1.1764
-0.48185	0.2808
-0.479828	-1.4162
-0.478799	-0.1003
-0.476889	-0.6707
-0.475791	-0.194
-0.469563	-0.9132
-0.460676	0.4243
-0.460413	-0.1461
-0.459124	-0.5199
-0.458188	0.8641
-0.457326	0.1475
-0.455846	-0.5733
-0.443018	-1.1949
-0.433003	-1.2873
-0.427647	-0.076
-0.427168	2.13
-0.426662	1.1753
-0.426629	0.8487
-0.42011	-0.5964
-0.417755	0.2978
-0.412228	-0.4212
-0.410159	-0.2225
-0.404079	1.2342
-0.403398	0.124
-0.397589	0.6196
-0.397331	-0.1849
-0.394858	0.1345
-0.388427	-1.1222
-0.383535	1.6317
-0.381928	-1.1323
-0.381543	-0.7116
-0.378107	0.987
-0.3774	-1.1231
-0.376368	0.7303
-0.361999	0.2662
-0.360834	-0.5896
-0.357455	-0.0873
-0.357201	-1.2435
-0.35459	-1.0743
-0.352114	-0.8905
-0.351996	-0.6343
-0.351546	-0.4139
-0.350769	-0.7587
-0.34927	0.1622
-0.34778	0.033
-0.34766	-1.2129
-0.347384	-1.0072
-0.345819	1.3846
-0.345377	0.9942
-0.342937	2.2851
-0.341206	0.4273
-0.331297	-0.7909
-0.327302	0.1033
-0.326867	-0.9118
-0.323808	-0.0334
-0.317012	-0.9357
-0.316047	-0.5862
-0.315782	-0.2949
-0.309185	0.2504
-0.304876	-0.9906
-0.302913	-0.8203
-0.302345	0.012
-0.299693	-0.1403
-0.298231	1.4158
-0.292686	0.6688
-0.286516	-0.8656
-0.285222	-1.2611
-0.283556	1.6718
-0.283238	0.146
-0.282923	-0.7761
-0.281122	-1.3365
-0.280794	-0.0323
-0.277838	0.8748
-0.27105	-0.6276
-0.270764	4.9812
-0.269744	1.3293
-0.269103	0.4416
-0.26895	1.2852
-0.265141	0.455
-0.261888	0.7868
-0.260132	-0.1084
-0.256104	-0.0529
-0.25326	-0.9311
-0.251657	0.4207
-0.249585	0.2117
-0.245657	0.0623
-0.244776	2.3594
-0.244404	-1.1131
-0.243173	-2.0199
-0.241335	-0.5882
-0.236951	0.4283
-0.232875	2.3319
-0.232178	2.0963
-0.232109	-0.2845
-0.225532	-0.7205
-0.224432	0.5759
-0.224321	-0.1574
-0.224154	0.9392
-0.221754	-0.794
-0.21944	-1.2275
-0.21861	-0.7529
-0.217941	-0.7917
-0.213225	-0.1247
-0.210237	0.6341
-0.207114	-0.6153
-0.206204	-0.5913
-0.203078	-0.4987
-0.201817	-0.675
-0.201808	-0.3871
-0.200938	0.4791
-0.199574	-0.6804
-0.197082	0.6426
-0.192989	-0.342
-0.192522	-1.6116
-0.190747	0.7502
-0.188323	-1.3322
-0.186352	1.4148
-0.185346	-0.0013
-0.183601	-0.2769
-0.18215	-0.8014
-0.181607	-0.6977
-0.17993	0.3618
-0.178129	-0.0589
-0.174307	0.2466
-0.174144	0.5646
-0.168882	-0.6327
-0.167843	-0.5457
-0.165403	-1.1866
-0.162534	0.0812
-0.162462	0.0606
-0.160304	-0.1173
-0.155435	0.4813
-0.155408	-0.9465
-0.154823	-0.9584
-0.149754	-0.1398
-0.148469	0.3165
-0.14441	-0.4449
-0.14322	-0.7329
-0.142717	-0.3457
-0.141712	-0.6998
-0.140432	-1.4479
-0.13706	-0.5443
-0.134998	-0.0809
-0.133397	1.0836
-0.133122	-0.6982
-0.132782	0.1815
-0.131452	1.554
-0.130108	-0.6262
-0.123755	-1.0465
-0.123388	-0.2317
-0.121407	-0.6656
-0.114405	-1.0155
-0.113761	1.0117
-0.111489	-0.5024
-0.111097	0.6384
-0.104496	0.2865
-0.103669	0.6086
-0.102785	0.2274
-0.101447	-0.8468
-0.100936	0.0356
-0.0989252	-1.0484
-0.0965808	-1.5385
-0.0949864	-0.4851
-0.094816	-0.1897
-0.0935851	-0.6048
-0.0931277	-0.2729
-0.0929179	1.243
-0.0926445	0.2668
-0.0908038	-0.4429
-0.0906204	-0.2312
-0.0785329	-0.077
-0.0767907	-0.1283
-0.0754251	-0.586
-0.075079	-0.296
-0.074524	-0.2645
-0.07308	-0.5838
-0.0699682	1.2433
-0.0681709	-0.7579
-0.0658402	0.5636
-0.0624384	2.1475
-0.0612172	-0.8188
-0.0563699	-0.1911
-0.0541345	-0.6196
-0.0526207	-0.0274
-0.0517978	1.001
-0.0506245	-0.6761
-0.0476261	-0.5051
-0.0466166	0.4671
-0.0465435	0.239
-0.0447729	-0.124
-0.0430503	1.1119
-0.0383908	0.4029
-0.0381267	-0.7949
-0.0376569	0.1712
-0.0363793	1.2843
-0.0346488	1.6293
-0.0335067	-1.0979
-0.0261998	-0.5194
-0.0260995	2.4303
-0.0252242	-0.6044
-0.0147276	-0.6178
-0.0120554	1.2447
-0.0117802	2.0261
-0.0106606	-0.6621
-0.0094134	-1.1556
-0.0080591	1.4723
-0.0010842	0.4728
0.00363312	0.8459
0.00517547	-0.2061
0.0109316	-0.1709
0.0125574	1.103
0.0144976	-0.5063
0.016292	-1.4509
0.0177698	1.2212
0.0208639	-1.6943
0.0212371	0.6906
0.0218053	1.1411
0.0231729	0.3967
0.0236329	0.6963
0.0237126	-0.4354
0.02486	-0.3338
0.0254115	4.3996
0.0261886	-0.6421
0.0294743	0.6973
0.0295202	0.3228
0.0295677	1.2666
0.0326412	-0.3703
0.0335492	0.3499
0.0340469	-1.1761
0.0344179	0.0778
0.0345959	-0.1876
0.0349	-1.0179
0.0376523	0.535
0.039027	-0.5689
0.0417307	-0.6981
0.043144	1.0528
0.0435581	-0.8454
0.0460875	4.899
0.0462691	1.1419
0.0475903	-0.3855
0.0505821	0.2434
0.0507855	-0.8389
0.051119	0.637
0.051185	-1.3587
0.0525359	-0.1243
0.0526229	-0.0295
0.0554641	-0.3167
0.0574598	0.4099
0.0581441	-0.9407
0.0591116	-0.5214
0.0625401	-0.7257
0.0639997	-1.0312
0.0679578	-0.1271
0.0696019	-0.0059
0.070217	-0.3633
0.0703741	1.7828
0.0717835	-0.5859
0.0751915	2.106
0.0781315	-0.9264
0.0816128	0.9675
0.0816168	-0.8361
0.0821323	1.0834
0.0823326	-0.4911
0.0865716	0.0611
0.0887581	0.4845
0.098727	-0.8208
0.102048	-1.7243
0.103395	0.3512
0.103709	0.4707
0.105149	-0.8104
0.105191	0.1638
0.107041	0.5038
0.10907	0.9484
0.109804	0.1784
0.111106	3.4921
0.111282	-0.5468
0.111353	-0.7336
0.11136	-0.7819
0.11201	-0.9674
0.112861	-0.1297
0.113514	0.6239
0.11505	0.5106
0.118848	-0.6493
0.121018	0.0824
0.123458	-0.0374
0.133484	0.1764
0.134087	-0.9968
0.134465	0.2075
0.138775	-0.625
0.139414	-0.2138
0.143682	-1.2343
0.144076	0.1907
0.144496	0.6862
0.144706	-0.9586
0.144881	-0.3893
0.144992	-0.1925
0.147302	-0.2411
0.152439	0.1475
0.156912	-0.6524
0.156998	2.0335
0.157944	-1.5773
0.162621	-1.5342
0.162939	0.4705
0.164068	-0.408
0.165288	-0.34
0.165824	-0.8988
0.167224	-0.4941
0.167707	0.7316
0.167998	0.1254
0.16859	-1.5992
0.17189	-0.5442
0.175509	-1.1919
0.175859	-0.0376
0.176057	0.266
0.180056	1.7621
0.184971	-0.7196
0.187916	-0.6057
0.188228	-1.0253
0.193269	0.5453
0.194273	0.3284
0.194637	-1.2536
0.197202	0.1809
0.201221	-1.1558
0.203182	-0.2781
0.207096	-0.3498
0.208844	-0.6789
0.209538	0.2404
0.212721	-1.5159
0.213555	-1.0868
0.217108	-0.0357
0.217437	0.8032
0.218223	0.3604
0.220257	0.6634
0.220426	-0.104
0.220433	-1.5325
0.222057	-0.6161
0.223766	-0.8993
0.224844	-0.7903
0.225063	0.2512
0.225746	-1.5856
0.226848	2.3932
0.226975	0.0575
0.227296	-1.3453
0.228347	-0.1886
0.229151	-0.4314
0.229371	-0.9448
0.230191	-0.4278
0.230363	0.4163
0.231226	0.7409
0.231328	-0.947
0.232494	0.7174
0.233243	-0.805
0.233468	-1.5086
0.234014	-1.0381
0.234799	0.7687
0.235355	0.7918
0.235993	-0.892
0.236676	-0.4396
0.238661	-0.4304
0.238852	0.946
0.240706	-0.5049
0.243538	-0.289
0.243607	0.5804
0.244002	0.0406
0.246561	-1.3549
0.24661	-1.4725
0.249113	-1.0361
0.251	-0.2595
0.251682	-0.5217
0.254109	0.0871
0.254623	1.6936
0.256819	0.3993
0.258307	0.8363
0.258682	-0.2662
0.263987	-0.7114
0.26545	-0.719
0.266573	0.8778
0.268315	0.604
0.268899	0.5294
0.269265	0.7058
0.270378	0.8262
0.270388	0.7306
0.271332	-0.9303
0.272018	-0.4771
0.274233	-0.1083
0.27506	-0.3526
0.276836	0.6468
0.279039	-0.7522
0.28177	0.3531
0.283626	-0.8175
0.287713	0.1469
0.287732	-0.7513
0.289766	0.2613
0.291719	-0.0353
0.296003	-0.3625
0.297171	-1.0225
0.297857	-0.406
0.298257	0.2842
0.299011	-1.0822
0.300768	4.8083
0.302599	0.1239
0.305335	0.6816
0.305897	-0.9303
0.306692	-0.2914
0.310174	1.6898
0.310217	0.2768
0.31353	-0.493
0.313764	-1.2364
0.315184	-0.4988
0.315964	1.8192
0.316677	0.0425
0.316747	0.1712
0.316899	0.1178
0.317116	0.8738
0.318555	-0.9824
0.319109	-0.8021
0.319686	0.4927
0.320899	-0.5176
0.321994	-0.2648
0.323742	-0.1296
0.32696	-1.1536
0.327753	1.1418
0.327898	-0.3631
0.327987	-0.439
0.335279	-1.1442
0.33541	-1.3795
0.336734	-1.0992
0.33712	-0.4613
0.337401	1.1694
0.337949	-1.1988
0.338352	-0.1753
0.338749	-0.3695
0.341599	-0.7501
0.342459	-0.3581
0.346978	0.2887
0.347006	1.909
0.347596	-0.4155
0.35269	1.1312
0.355044	0.1634
0.355202	0.4141
0.357987	1.1687
0.358859	-0.3956
0.36164	-0.958
0.363169	-0.0359
0.367964	0.0554
0.368659	-0.1693
0.370502	-1.2198
0.372202	-1.052
0.374423	-0.6324
0.375137	-0.7367
0.376059	0.4329
0.37696	0.2181
0.377533	-1.2597
0.378741	-0.93
0.379111	-0.8719
0.380663	0.4155
0.381743	-1.4016
0.382019	-0.6117
0.384441	-1.209
0.38848	0.0675
0.390567	-1.1454
0.391925	-0.0953
0.393072	-1.4465
0.394074	0.1498
0.394829	0.3868
0.397754	1.2657
0.400387	2.0593
0.404344	2.2191
0.407494	-0.3004
0.408992	0.4972
0.409097	1.0152
0.410056	-0.7276
0.410082	-0.4817
0.415761	0.4181
0.415872	-1.6249
0.416014	3.4766
0.416308	-0.0155
0.416389	0.461
0.418806	0.2822
0.42008	0.0831
0.421153	-0.9842
0.422897	1.8203
0.424566	2.4888
0.426142	-0.4691
0.427576	-0.1989
0.429583	1.3134
0.430177	0.5857
0.430916	-0.144
0.4327	-0.1508
0.433688	0.5892
0.434284	-0.3717
0.434361	-0.8237
0.435721	0.0571
0.436409	0.8167
0.436614	-0.786
0.437337	1.0082
0.442027	-1.0843
0.442157	1.0634
0.443293	-0.2243
0.45152	-0.9313
0.452303	-0.5466
0.452376	1.7374
0.453298	0.2106
0.453422	-0.057
0.454831	0.5429
0.463989	0.369
0.465393	-0.2233
0.465966	0.8105
0.466718	-0.0637
0.467825	-1.427
0.468564	1.1964
0.469939	-0.5942
0.47082	0.3273
0.472045	0.5693
0.477441	0.9809
0.47829	1.8612
0.47872	0.6066
0.480813	-0.6355
0.483541	-0.8575
0.483783	-0.7233
0.484005	-0.5491
0.484439	-0.1499
0.484772	0.5435
0.485327	-0.89
0.485519	0.0921
0.486051	-0.7481
0.486976	0.6656
0.490968	-0.3305
0.491864	-0.9836
0.494371	-0.3907
0.497298	0.593
0.498223	1.0526
0.499012	-0.966
0.499039	-0.682
0.499491	-0.9349
0.500776	-0.6359
0.503984	0.7254
0.504146	-0.0612
0.504209	-0.3395
0.50423	0.5607
0.505955	-0.6061
0.506475	1.4759
0.507831	1.0807
0.508023	-0.7244
0.508232	0.8572
0.510309	0.1639
0.511503	1.2934
0.513616	-1.032
0.514777	0.3321
0.518878	-0.1928
0.520221	-0.5386
0.520267	-0.5047
0.521173	1.3548
0.521419	0.2646
0.52512	1.9613
0.525296	-0.0785
0.532262	-1.4416
0.533628	1.4915
0.536076	-1.4926
0.539886	0.363
0.540083	1.7187
0.540796	-0.635
0.54082	-0.9681
0.544433	0.5193
0.545724	-1.0808
0.54647	0.2406
0.548139	2.6131
0.548816	0.0885
0.552076	-0.0251
0.552869	0.1844
0.556119	-0.9697
0.56086	-1.0021
0.56224	0.025
0.563357	0.4466
0.564407	-0.0375
0.565967	-0.7107
0.572216	-0.5041
0.572311	0.1616
0.572638	2.4382
0.573927	-0.6341
0.575226	-0.1823
0.57714	0.2718
0.578045	1.716
0.582648	0.5744
0.583687	-1.3912
0.584558	-1.1548
0.588383	-0.2344
0.588864	-0.8557
0.589377	-0.654
0.594857	-1.1039
0.599339	-0.9556
0.599625	-0.0355
0.600663	-0.7093
0.601417	-0.5476
0.602867	-1.1141
0.6044	2.7631
0.604606	0.6766
0.612685	-0.7867
0.613043	0.1563
0.617741	1.1907
0.620513	0.7394
0.623275	-0.1439
0.624915	0.7347
0.627498	-1.0253
0.627884	-2.1692
0.630502	0.122
0.634638	0.2963
0.63604	-0.6649
0.637602	0.5723
0.642378	2.3546
0.642426	-0.9997
0.64288	0.541
0.643781	0.4373
0.645029	-1.3727
0.648914	-1.0632
0.649267	-0.5327
0.652905	0.3473
0.653316	-0.4218
0.655211	-1.2441
0.656191	-0.9634
0.657591	0.468
0.659789	-0.2425
0.663348	-1.8419
0.663453	-0.8785
0.665204	1.2297
0.6665	0.2251
0.667226	-0.3978
0.674087	-0.0058
0.675528	1.3523
0.675733	0.2445
0.677061	0.5073
0.679136	0.8042
0.681086	0.442
0.682197	-0.3692
0.683296	-0.7859
0.684084	2.1624
0.687708	1.9287
0.687958	3.4669
0.688589	-1.4287
0.691799	-0.2507
0.693029	-1.1859
0.695772	1.3117
0.696094	-0.5191
0.701244	1.2344
0.702904	-0.2795
0.703491	-1.0578
0.71347	-1.7093
0.71555	-0.8132
0.721443	-0.8852
0.72354	0.9855
0.727167	0.205
0.727913	3.1276
0.730934	-0.3228
0.731634	-1.3327
0.732915	0.8075
0.738826	-1.5619
0.738904	-0.1357
0.74325	-0.5878
0.74505	-0.3972
0.74543	0.3988
0.749622	-1.4787
0.750337	-0.2433
0.751332	0.6167
0.751347	0.6076
0.751745	-0.7113
0.757285	0.2566
0.757411	-0.4443
0.757669	0.9271
0.758871	0.6635
0.759439	0.3314
0.759903	-0.4542
0.760525	0.282
0.761623	2.6244
0.763805	0.3829
0.764658	0.744
0.766678	-0.7252
0.767604	-0.491
0.768974	-1.107
0.769511	0.9158
0.771036	-1.4069
0.771814	-0.1696
0.771959	-1.1202
0.775166	-0.6192
0.777903	2.8369
0.778143	-1.151
0.778345	-0.4671
0.778718	-1.2263
0.781538	-0.4119
0.782372	-0.3344
0.786144	-0.4884
0.786619	-0.7325
0.790564	2.6577
0.791026	-1.0862
0.7966	-0.8227
0.799454	3.1515
0.804179	-0.9915
0.810101	-0.4217
0.810358	0.5687
0.810914	0.2364
0.811337	-1.2466
0.815938	-0.4337
0.816119	0.5741
0.816951	0.3355
0.817915	0.1037
0.817963	-0.4402
0.819047	1.0294
0.821156	2.756
0.824637	0.0733
0.828958	-1.2283
0.835729	-0.5405
0.83606	-0.9789
0.83888	-0.3925
0.841922	-0.161
0.842358	-0.3268
0.844261	0.2068
0.847623	1.8486
0.852133	1.1841
0.855067	1.87
0.867728	-1.22
0.870794	0.0604
0.87171	-0.0604
0.872631	-0.5174
0.873117	0.1628
0.873171	0.1628
0.876619	-0.3726
0.882311	0.1168
0.889232	0.0031
0.891008	-0.436
0.894336	0.5285
0.896096	-1.0216
0.897348	-0.2795
0.898687	3.036
0.899038	1.5691
0.899329	-0.9287
0.903623	-0.0307
0.907761	1.0648
0.909391	-0.7961
0.910963	-0.6352
0.914266	0.9942
0.919497	-0.4538
0.923268	-0.0263
0.924386	-0.5689
0.928334	0.3508
0.931746	1.3305
0.93177	-0.0384
0.932555	0.9222
0.934318	-1.1548
0.937339	0.672
0.938685	0.6549
0.939045	0.0219
0.940775	0.7187
0.941643	-0.588
0.950676	-0.0269
0.952045	0.1961
0.954076	0.8908
0.955797	-0.1597
0.958747	-0.0697
0.965807	-0.9724
0.966853	-1.0097
0.97117	0.7084
0.973305	-0.7274
0.97362	-0.9922
0.978242	0.5125
0.978704	-0.5282
0.989843	-0.947
0.994697	-0.392
0.996615	0.8169
0.99808	0.8478
1.0006	1.0034
1.00225	-0.9339
1.00267	0.119
1.01046	-0.5784
1.01137	-0.5779
1.01199	-0.4738
1.01717	-0.2417
1.02022	0.0499
1.02704	-1.2638
1.02886	-0.1887
1.03002	0.1307
1.03058	-1.2218
1.03731	0.0382
1.04879	0.1468
1.04992	-1.5632
1.05696	0.7766
1.06017	0.0588
1.06639	-1.2928
1.06849	0.6418
1.07596	0.6201
1.078	1.2663
1.07836	-1.4394
1.07951	0.979
1.08121	0.3504
1.08261	2.2267
1.08287	-0.6229
1.08579	3.1104
1.08771	-0.129
1.09191	0.666
1.09355	1.2868
1.10018	-0.4683
1.10589	0.7105
1.11947	-0.6544
1.12238	-1.2912
1.1235	0.4224
1.124	1.1729
1.12409	-0.4382
1.12666	0.0766
1.13202	1.4322
1.13447	1.1506
1.1364	0.2051
1.14038	-1.0366
1.15887	-0.376
1.15985	0.7806
1.17754	-0.7648
1.18266	-0.2674
1.18457	0.4764
1.18502	-0.6141
1.18602	0.4327
1.18748	0.1121
1.19935	1.8714
1.20847	-0.4761
1.20891	3.1332
1.21348	0.8916
1.21707	0.0653
1.22394	0.577
1.22478	0.184
1.23123	-0.3085
1.2324	0.9361
1.2426	-0.9554
1.24336	-0.9673
1.26248	-0.6372
1.26383	0.1881
1.27907	0.3088
1.28854	-0.9605
1.30057	0.4976
1.30858	-1.637
1.32266	1.0792
1.32749	0.2626
1.32841	0.7741
1.32953	-0.0646
1.33867	0.5633
1.34692	0.1091
1.35084	-0.3621
1.35306	0.2672
1.37844	1.3633
1.38061	0.0756
1.38307	-0.5382
1.39505	-1.1601
1.40471	-0.6559
1.41396	-1.0008
1.42902	-0.7693
1.43173	-0.3198
1.51902	0.6324
1.52185	0.3062
1.52853	-1.853
1.56533	-0.4908
1.59306	-1.4736
1.62488	-0.1989
1.65827	-0.2944
1.66028	1.1763
1.69488	1.5904
1.71241	0.5187
1.72189	2.3344
1.72772	-1.2853
1.73059	-0.8008
1.82305	-0.1535
1.91108	-0.3998
1.92523	-0.5063
