# Supplementary material for: A sense-antisense RNA interaction promotes breast cancer metastasis via regulation of NQO1 expression
Source: Nat Cancer. 2023 May 11;4(5):682–98. doi: 10.1038/s43018-023-00554-7 (PMC10212767; doi:10.1038/s43018-023-00554-7)
Supplement: Source Data Extended Data Fig. 4 — Statistical source data. [file 43018_2023_554_MOESM14_ESM.xlsx]

## Sheet: EDF 4a
NQO1 stability	CTCF Expression
-0.440162	-0.343
0.165048	-0.1696
0.0164507	2.6207
0.143859	0.1918
-0.479422	0.338
0.430103	-0.0001
-0.342018	0.3912
-0.315814	-0.4084
0.295988	-0.362
0.272055	-0.3495
0.128464	0.498
-0.0073574	1.6112
-0.0977273	1.1041
-0.15314	-0.3488
0.337771	0.9038
-0.754133	0.3095
-0.519759	-0.0924
-0.162042	3.5522
-0.26462	-0.395
-0.0925894	0.0361
-0.282629	-0.3002
0.113021	1.9477
-0.708329	1.2574
-0.46795	-0.5924
0.0439594	0.3142
-0.234821	0.7296
0.585147	-0.0001
0.070298	1.7223
0.139209	-0.8486
0.256704	-0.3383
0.186032	0.2328
-0.113281	0.4451
-0.113884	1.2324
-0.734594	2.0358
0.114722	-0.804
0.00453352	2.7121
0.379911	-0.6699
-0.0088967	0.225
-0.608745	0.4604
-0.013932	-0.9833
0.158212	-0.5474
-0.113598	0.0144
-0.0903037	-0.0877
0.0613118	-0.7222
-0.198203	0.2861
0.359764	-0.3218
0.194188	0.5788
0.157434	2.3683
-0.258671	-0.0148
-0.0530027	1.7202
-0.500881	-0.1983
-0.437225	1.0719
0.067491	-0.1461
0.196136	0.9208
-0.313822	3.1625
-0.0950521	1.4153
-0.210694	0.0905
0.276715	-0.0363
-0.488337	0.7553
-0.0212227	0.7219
0.053431	0.2556
0.0751889	0.4992
0.276498	0.5523
0.021973	0.7305
0.59128	-0.2408
-0.356158	1.089
0.239198	-0.6886
0.383626	-0.3007
-0.211253	-0.418
-0.175862	0.4376
-0.648387	-0.9863
0.185285	-0.6446
0.130387	-1.4262
-0.0533283	-0.3387
-0.100234	-0.4855
0.314395	-0.376
-0.190858	0.5025
0.139729	1.1606
-0.115382	-0.6162
-0.48321	0.5421
-0.170134	2.9832
0.0825196	0.2221
-0.483595	-0.2835
0.285329	-0.666
-0.321754	0.0265
-0.166012	-0.4207
-1.55232	-0.222
-0.0224755	-0.0117
-0.530954	-0.1331
-0.990974	0.7117
0.184483	0.0339
0.225242	0.1489
0.0982853	0.1266
0.349858	0.7845
-0.216298	1.2172
0.0287635	-1.6632
-0.418131	-0.9324
-0.032167	1.353
-0.713769	-0.5943
-0.464743	-0.4771
0.704831	-0.18
-0.165921	1.0126
0.0652918	-0.3161
-0.225321	-0.3142
0.00776863	0.4158
0.0949772	0.1754
0.348127	0.544
-0.329253	-0.2496
0.44243	2.2246
-0.224873	-1.028
-0.429813	0.8914
-0.19855	0.1341
-0.0807668	0.3058
0.38699	1.7205
0.0684469	0.483
0.260087	-0.0655
0.317764	1.5687
-0.15126	-1.145
-0.259079	-0.5327
0.163178	2.1782
0.0838317	-0.8591
-0.325094	0.0261
-0.451545	-0.8262
-0.0894657	0.9112
-0.185446	-1.7471
0.413558	0.7989
-0.0536607	-0.1174
0.321246	0.68
-0.106726	-0.0674
0.722874	1.1833
0.314911	1.2107
0.900658	-0.6217
-0.297505	0.8717
0.070302	1.0085
0.00636832	1.1338
-0.354632	1.3009
0.0216713	2.4913
0.363656	1.7904
-0.171368	-0.0167
0.35386	-0.1436
-0.188685	-1.5689
0.0746476	-1.6889
0.327555	-0.2227
0.0446482	1.7344
0.338182	0.037
-0.46519	-1.5993
0.276325	-0.3671
-0.258505	0.5374
0.0098341	-0.5891
0.271489	-0.6737
-0.206409	-0.3578
0.0138401	-0.6211
0.11915	-0.8386
0.217771	0.8488
0.1588	-0.0841
0.0525678	1.1323
0.195131	-0.2529
0.419633	0.877
-0.0817939	1.0695
0.524244	3.1159
-0.100337	0.4438
0.483087	-0.0948
0.334693	0.9604
-0.705334	-0.4296
0.0853281	1.7928
0.376299	-0.2272
-0.500405	0.3627
-0.275171	-0.1423
-0.245495	-0.1994
0.415351	1.547
0.0679403	1.0738
0.113874	0.9646
-0.0273628	-0.0863
0.239502	-0.0801
-0.37965	2.1259
-0.530477	0.0304
-0.105091	0.2894
0.00608821	1.6476
-0.244784	-0.6185
0.24825	1.6438
0.0528743	-0.1462
0.022732	0.799
-0.323306	-0.7205
0.0492542	-0.1205
-0.472035	1.0158
-0.292418	0.4301
0.27803	2.9328
-0.404457	0.9772
-0.137739	-0.3766
-0.347434	0.8942
0.318272	2.2477
0.0547994	0.2013
0.52853	-0.4335
-0.131909	0.6957
-0.311574	0.052
-0.0387278	0.6571
-0.440174	-1.7447
-0.0758525	-0.1965
-0.270742	1.9482
-0.207739	0.3726
0.30743	0.4626
-0.511853	0.5459
0.53507	-0.2836
0.388834	-0.478
0.217362	2.6585
0.021513	1.4863
-0.189954	0.6451
0.0758127	0.34
0.316967	-0.3314
-0.0470574	-0.3948
-0.605131	-0.5524
0.332064	0.7504
0.54103	2.6229
-0.0011422	3.1479
0.580048	0.4594
-0.199967	0.4105
-0.519036	0.6337
-0.0652267	0.1246
-0.321286	0.622
0.483713	0.9301
-0.813783	-0.1869
1.15494	0.1711
0.25189	1.4349
-0.158697	0.5196
-0.0507934	-0.0331
0.159453	-0.0749
0.399834	2.7298
-0.168746	0.7025
-0.165566	0.1587
0.221399	-0.1732
0.790434	0.833
0.482821	1.7767
0.298629	0.1711
-0.0510407	0.3895
0.125014	-0.4476
0.32554	-0.4164
1.099	0.7618
-0.20302	-0.3876
0.257732	1.6919
0.0664978	3.1665
-1.07657	-1.6625
0.105433	1.4897
-0.143178	-0.1161
0.412871	0.0046
0.762978	0.5348
0.120548	0.655
0.590595	-0.644
-0.340751	2.1478
-0.522497	1.6147
0.237095	0.4488
0.766697	0.4862
0.291856	0.154
-0.0935177	0.1086
-0.334666	-0.7232
	-0.7734
0.150199	1.3954
-0.0068161	-0.5017
0.0527747	-0.327
0.214748	-0.5207
-0.173876	0.3557
0.513021	-0.8499
0.229488	-0.2752
0.408982	-0.8323
0.315704	-0.4713
-0.0744734	-0.5879
0.412391	-0.4606
0.196616	3.4767
-0.102004	0.6028
-0.0195208	0.2927
0.54588	1.2955
-0.859478	0.5135
0.0896588	0.7897
0.259886	-0.6119
-0.252897	-0.5546
-0.0070027	-0.2694
-0.170049	-0.4213
0.0154774	-0.4972
0.17366	-0.6657
0.0834246	0.5994
0.130579	-0.569
0.250055	1.1215
0.0674873	-0.0093
0.773458	2.5782
-0.0982954	0.838
-0.541139	0.9149
0.51048	0.0663
-0.129155	-0.1153
0.199836	-0.5461
0.207089	0.1086
-0.16432	0.1507
-0.135675	0.0268
-0.305456	-0.1906
0.392762	-0.3554
0.311828	1.9853
0.0764158	2.3402
0.11935	0.6769
0.147261	-0.1537
-0.314947	-0.5107
0.26589	1.2061
-0.0563363	-0.4514
-0.101163	0.102
0.07618	-0.4503
0.109568	-0.0899
-0.591581	-1.6766
-0.456766	1.8402
-0.131813	-0.7774
0.440218	0.3737
0.107486	-0.7986
-1.0684	0.1409
0.80705	-0.8665
0.261067	-0.3737
0.0479114	-0.5064
0.0962821	-0.5116
-0.247358	0.8315
1.01592	0.1437
0.0991768	-0.6068
0.101929	1.2456
0.185811	-1.1762
-0.483631	-1.1168
0.125476	0.724
-0.297061	-1.4845
0.154744	0.4626
-0.0742141	-0.657
-0.592639	-0.4955
-0.303218	-0.7898
0.274788	-1.0031
-0.0009018	0.0878
0.0728258	-0.6835
0.0794839	-2.7231
-0.124203	-0.6066
0.343606	-1.3258
0.814904	-0.0527
0.302888	0.1126
0.219144	-0.0409
-0.208076	-1.4137
-0.129189	-0.1045
-0.0996324	-0.443
-0.572678	-0.1057
-0.148193	-0.0971
-0.47067	-0.2964
-0.0105765	-0.5814
-0.12181	-0.6284
0.251061	0.1132
-0.168896	-0.1401
-0.954568	-1.2848
0.479225	-0.3295
0.340707	-0.5368
-0.432946	0.0633
0.145474	-0.262
-0.0889335	-0.2339
0.27677	-1.4023
-0.0609969	-0.1242
-0.211056	0.617
0.401839	0.4566
0.672773	0.1194
0.165302	-0.5649
-0.410966	-1.2461
-0.503441	-0.7021
0.171619	-1.1773
-0.514149	-1.1654
-0.949754	-0.6338
-0.339452	-0.4165
0.233128	-0.6758
-0.246768	-2.4489
0.239319	-2.0118
-0.611281	-1.3952
-0.675547	-1.1619
-1.00926	-0.973
-0.738173	-0.8013
-0.0442386	-0.8033
-0.354095	-0.5605
-0.390795	-0.0429
-0.0673805	-0.6024
-0.158244	-1.0749
-0.0067078	-1.186
0.0129482	-0.9256
-0.173525	-0.9453
-0.176175	-2.1975
0.1459	-2.0013
0.0667516	-1.6411
-0.383998	-0.9287
-1.00151	-2.2006
-0.537097	-1.1743
-0.552569	-1.1276
-0.196677	-1.2461
0.146217	-1.609
0.03344	-0.6532
-0.0092047	0.1515
0.27044	-0.5394
-0.112657	0.1799
0.0224972	0.3545
-0.0467494	-0.8311
-0.0360156	-0.6342
-0.457782	-0.4345
-0.0778008	-1.034
-0.215414	-0.7107
-0.0425887	-1.2762
-0.673453	-1.4699
0.382383	-1.1181
-0.286198	-1.274
-0.0491298	-0.305
-0.673893	-0.4724
-0.317695	-0.7593
-0.338294	-1.066
-0.97847	-1.5008
-0.120367	-0.9071
-1.3718	-0.6763
0.0338132	-0.946
-0.0143362	-1.1525
-0.710332	-1.4672
-0.059627	-0.9254
-0.0493728	-0.64
-0.487378	-0.9669
-0.351084	0.2078
-0.0249234	-0.4465
-0.536269	-0.8558
0.064574	-0.7387
-0.201907	-0.1531
-0.343448	-0.1594
-0.0788566	-0.6525
-0.106553	-0.1374
0.173913	-0.8659
-0.0588864	-1.2465
-0.18163	-0.6106
0.0591665	-1.0655
0.0868953	-0.8348
0.0372397	-0.4526
-0.0618497	-0.1338
-0.456736	-1.8526
0.287408	-0.2259
-0.293931	-0.0904
0.0998639	0.2917
-0.481474	-1.5177
-0.519815	-1.1495
-0.658613	-1.7322
-0.506082	-0.7497
-0.13146	-0.7424
-0.370188	-1.9469
0.2524	-0.3307
-0.191949	-1.2359
0.286802	-0.969
-0.532723	-1.2975
-0.656515	-0.8719
-0.378305	-0.819
-0.615482	-0.5754
-0.807245	-1.4702
-0.104531	-1.0857
-0.0966624	-0.6581
-0.738471	-0.3322
-0.40451	-0.5964
-0.801308	-0.823
-0.0825934	-0.0694
-0.538916	-0.7744
0.168136	-1.0798
-0.274082	0.6876
-0.0366986	-1.1269
0.0401709	0.3235
0.348679	-1.2181
0.310449	-0.296
-0.283462	-1.4563
-0.267532	-0.9392
0.219444	-1.6244
0.759925	-0.957
-0.159633	-1.2021
0.0557938	-0.6167
-0.722185	-0.3918
-0.0353655	0.2928
-0.306934	-0.2779
-1.39169	-2.0909
-0.62508	-0.7758
0.0588866	-0.6
0.648392	2.1678
0.156197	-1.7209
-0.393416	-0.9118
-0.61141	-0.35
-0.207021	-1.1908
-0.316978	-1.3336
-0.426359	-0.2342
-0.376522	0.1325
-1.18917	-1.1441
-0.509237	-0.6594
-0.780715	-1.8787
0.139669	-1.6461
-0.645972	-0.6657
-0.337773	-0.8215
-0.403644	-1.205
-0.59607	-1.3665
-0.0830181	-0.8113
0.395391	-1.2999
0.172083	-1.9674
0.365998	-1.6611
-0.283723	-1.3479
0.155745	-1.1279
-0.273842	-0.944
-0.891697	-1.643
-0.270131	-1.9505
0.0999344	-1.5606
0.311263	0.3709
0.339918	-1.2875
0.261347	-0.1696
-1.01119	-0.4531
-0.550033	-0.8132
0.212368	0.4983
0.3122	-0.6102
-0.0877056	-0.2619
-0.0907222	-1.0351
0.387587	-0.3787
-0.444651	-0.3406
-0.0546768	-0.2482
0.620712	3.3169
-0.803879	-0.459
-0.345865	-1.8379
-0.744156	0.0733
-0.085846	-1.0451
0.110523	-0.7074
-0.745851	-1.4541
-0.894371	-1.0988
0.0977985	-0.4879
-0.549086	-0.4293
-0.23774	0.0367
-0.322136	1.2603
-0.753648	-0.6538
-0.44599	-0.5619
-0.424936	-0.8603
-0.0015722	-1.1048
-0.536098	-2.1842
-0.402956	-0.6744
-0.0943212	-1.0451
-0.283449	-0.302
1.12938	-1.2897
-1.04904	-0.7617
0.078371	-0.9932
	0.0089
-0.356336	-0.3936
0.178698	-1.7262
0.527054	-0.9629
-0.733548	-1.2108
-0.247786	-1.4327
-0.21734	0.8858
0.349992	-0.2477
-0.301303	-0.8256
0.23166	-1.6042
-0.127417	-0.4797
-1.20334	-1.5826
-0.35612	-1.0034
-0.214649	-0.6832
0.172474	1.3978
-0.375757	-0.2762
-0.576195	-0.8348
-0.0566203	-1.083
0.283684	-0.5874
0.376635	-0.5818
-0.0503454	-1.3131
-0.188463	0.0673
-0.408549	-0.6821
-0.648016	-0.8185
-0.335596	-0.4542
-0.532219	-0.9045
-0.269864	-0.9892
0.206602	-1.3647
-0.0172861	-1.151
0.842519	-0.8617
0.404873	-0.6579
0.770467	-0.397
-0.636014	-1.4021
-0.177135	-0.2367
-0.430899	-0.1539
-0.19893	-0.9208
-0.355396	-0.4697
-0.710847	0.5079
-0.523332	-0.8827
0.429076	-0.7598
-0.789355	-0.7757
-0.289801	-0.8763
-0.0592309	0.1948
0.0252176	-1.4161
-0.223846	-1.2402
-1.34092	-0.1851
-0.094009	-1.2324
0.116267	-0.4519
0.267172	-0.3328
0.170075	0.3538
-0.0173331	0.2448
0.347372	0.0928
-0.0027146	0.0512
-0.0654969	0.151
0.0563705	-0.3932
0.220952	-0.4878
1.18244	-1.0932
0.128254	-0.1449
0.430267	0.0264
0.512619	-0.0408
0.230356	-0.0501
0.100963	-0.3702
0.165866	0.0094
-0.0432846	-0.1971
0.281237	0.2219
0.235731	-0.2694
0.162921	1.4531
0.573081	0.0744
0.0127178	-0.7359
0.147684	0.4446
0.0263703	2.3638
-0.146175	-0.3473
-0.2444	-0.0618
0.196456	-0.6137
0.290721	-1.0608
0.0655593	2.1344
0.154764	0.246
0.194014	0.3107
0.257692	0.7811
-0.426615	-0.6331
-0.289765	0.3715
0.284502	0.9635
0.208039	-0.8169
-0.015385	-1.0594
0.398064	-1.5525
-0.320696	-0.4973
0.204997	2.2474
0.238868	-0.0286
0.138625	-0.6747
0.129878	1.8031
0.163124	0.6376
0.104574	2.621
0.222711	-0.1736
-0.0880742	-0.4898
-0.0112254	-0.0211
-0.199237	-0.4968
0.239968	-0.8254
0.135126	-0.3338
0.0697515	0.2056
-0.553313	-0.2612
0.316379	-0.7626
0.080742	0.9108
0.0169097	-0.1047
0.313183	-0.4584
0.492851	1.0241
-0.245122	-0.1193
	1.5802
0.156241	1.3045
-0.22998	0.525
0.272633	-0.4075
-0.0693293	0.7118
-0.176674	-0.9305
0.0185131	0.9305
0.063403	0.1006
0.118724	-0.2626
-0.0898407	-0.4034
0.55591	-0.4456
0.0596421	-0.2718
0.451323	-1.4895
-0.361891	-0.5342
0.246936	0.6064
0.600735	-0.2665
-0.171983	0.2619
-0.845315	-0.9503
-0.486443	0.0178
1.05951	-0.3847
-0.0651608	1.0321
0.361811	0.3878
0.0426845	0.1299
-0.833231	-1.2139
-0.731424	0.2916
0.107871	-1.0458
0.567281	1.284
-1.32214	0.78
-0.601001	1.9178
-0.340058	-0.4365
0.577796	-0.5472
0.255231	1.4981
0.0784745	-0.4112
-0.539244	-0.6535
0.336436	0.0914
-0.0071722	0.9941
-0.235926	-0.4611
0.0618675	0.6502
-0.267965	0.8461
-0.0103279	0.0057
-0.0954934	-1.2538
0.118846	-0.9259
0.563779	-0.876
-0.199384	1.7339
0.0805435	-0.5563
-0.0320134	0.7328
0.219982	0.8995
0.992231	-0.2525
0.114296	0.208
-0.218795	0.9658
0.19483	1.097
0.653721	3.8874
0.231874	0.3956
	-0.8157
0.477823	0.234
0.321248	-0.6492
-0.55966	-0.384
0.184187	0.343
0.302164	-0.1238
0.131073	0.4971
-0.351224	3.7447
-0.4198	0.5851
-0.082258	-0.1396
0.0764393	0.0604
0.107126	0.4929
0.0643717	1.7312
0.0100855	0.6687
0.0445301	-0.016
0.285962	0.2561
-0.184923	2.4209
-0.161088	-0.3211
0.516352	2.9236
0.385889	0.8927
0.188438	-0.3431
0.611635	-0.1567
0.314763	-0.0978
0.397502	1.0122
-0.0559947	2.1952
0.348525	-0.473
0.248009	-0.0349
0.638599	0.2094
0.470986	-0.0622
0.233611	-0.2829
0.0349209	2.0404
0.0920601	0.7042
0.014095	1.6154
-0.142293	0.6057
-0.27545	0.3255
0.56268	-0.4602
1.04619	-0.0633
0.192839	-0.6115
0.151585	0.7004
0.119222	0.3278
0.187238	1.9718
-0.0167753	-0.7912
0.0579889	0.8471
0.2661	-0.411
0.262555	-0.5008
-0.027438	1.8348
-0.608796	-1.1485
0.467041	-1.5765
-0.762391	0.4114
0.0185533	0.2279
0.621447	2.6482
0.738411	-1.1836
0.226689	0.0007
-0.0431424	-0.4743
0.146294	0.0688
0.499211	1.4698
-0.0252186	-0.8605
-0.0673948	-0.5521
-0.0657114	-0.2381
0.0513372	1.0621
0.115658	-0.1508
-0.182294	0.3512
0.084667	1.0872
-0.169154	-1.3164
0.191214	-0.2309
0.319538	0.0898
0.71511	-0.2705
0.134536	0.8314
0.795065	-0.7848
0.318541	-0.3741
0.2573	-0.6467
-0.327901	-0.0047
1.12311	-0.841
0.780804	0.3755
-0.221775	1.0066
0.260469	0.2662
0.674751	-0.2268
0.103947	0.4905
0.968742	0.9791
0.502358	0.6507
-0.930209	-0.7809
0.395731	1.7115
0.75032	0.1096
0.399285	0.5
0.588716	-0.4027
0.586984	0.4374
0.596739	0.1393
-0.342481	-0.4948
0.675676	1.1646
0.450235	0.9425
-0.373795	-1.0217
0.351703	-0.2335
0.169996	-0.9334
0.419677	-0.1594
0.125187	0.4401
0.203503	-0.394
-0.0023198	0.2431
0.330441	0.5611
0.57425	0.4613
0.571245	0.6908
-0.116755	-0.1532
1.25449	-0.4711
0.581367	0.277
-0.104861	-0.2973
0.389749	-0.9207
0.023177	-0.9988
0.239098	-0.3404
0.12378	0.3852
0.321239	-0.2203
0.457713	-0.2657
0.232377	0.2888
0.104824	-1.2229
-0.346693	1.4244
0.377331	1.3237
0.796077	0.9321
0.810686	0.3402
0.734787	-0.4349
0.339307	0.0696
0.214103	0.3362
0.588121	0.3108
0.489737	-0.2918
0.938222	1.3869
-0.492968	1.0143
-0.0499667	-0.8297
0.229607	1.0239
0.833319	-0.2486
0.79492	-0.7565
-0.259092	0.5037
0.668587	-0.167
-0.294179	0.2189
0.291084	0.8396
-0.0129166	1.2166
-0.0719875	0.2488
0.702097	0.4177
0.151218	-0.63
0.0717152	-1.5455
0.442007	-0.69
0.186565	-0.5169
0.179814	-0.0023
0.250297	0.6024
0.171851	0.5626
0.640565	2.5996
-0.153571	0.3608
0.338118	1.4881
-0.143969	3.0789
-0.224524	1.0966
0.428083	-0.5809
0.738554	2.0048
0.0978996	0.1097
0.357723	1.2798
0.23797	-0.6349
0.30447	-0.2031
0.223	-0.9458
1.5196	1.2098
-0.288457	-0.2549
0.212079	-1.0283
-0.516781	0.4607
0.386052	1.1961
0.689873	-0.5157
0.703412	0.0529
0.715051	-0.0123
-0.0821177	1.5073
0.755663	-0.3562
-0.094036	-1.9619
0.160134	-0.5206
0.838972	-0.5982
0.285599	0.238
-0.287089	0.061
0.209774	0.092
-0.121777	-0.5994
-0.0243348	0.5544
0.0399193	3.2395
-0.111237	-1.0958
0.0481965	-0.0206
-0.549296	-0.0274
0.0504214	0.138
0.117977	-0.5393
0.579821	2.0615
-0.604134	-0.3586
0.474644	0.3876
0.0292597	-0.2244
0.0203452	-1.81
0.693817	-0.1041
-0.107854	0.5524
-0.124534	0.0408
0.00088784	0.6091
0.14862	0.3319
-0.0496136	-0.6321
0.234437	-0.4308
-0.158464	-0.4287
0.02062	0.0789
-0.0497424	0.7723
0.421805	1.1521
0.0355617	1.2453
0.0446843	-0.2454
	-0.7383
0.789842	1.3241
0.435165	-1.3182
0.309149	-0.7582
-0.121746	-0.1431
0.412959	1.5985
-0.06602	0.0864
-0.106286	0.6808
-0.389967	1.1404
0.505181	-0.5473
0.411461	0.809
-0.304638	-0.2922
0.524934	1.7357
-0.320264	0.323
-0.554011	-0.5698
0.0430871	0.6886
-0.100618	-1.4859
0.0759538	-1.132
-0.797453	0.0443
-0.229653	-0.9653
-0.345552	0.7327
-0.329901	-0.5651
0.227896	-0.6965
0.152152	-1.0563
-0.31724	0.9322
0.218671	-0.1973
-0.775958	-0.6028
-0.466795	1.8609
-0.710557	1.147
0.0506405	-0.5119
-0.618996	-0.2288
-0.0904199	0.2292
0.13782	1.0559
-0.238334	-1.1579
-0.327491	-0.1537
-0.28015	0.087
0.424236	-0.0015
0.216109	-0.6775
-0.588851	-0.5233
0.0115378	-0.8433
-0.13803	0.0435
0.0252812	-0.349
0.177032	0.0145
-0.0118386	1.9192
-0.265999	-0.5746
0.354047	-0.0736
0.454397	-0.1859
0.429857	0.7927
-0.148283	-0.702
-0.184034	1.1918
0.063096	0.0025
-0.234689	0.5986
-0.16968	-0.1095
-0.216979	1.2963
-0.144704	0.9128
0.35763	3.3427
-0.793736	-0.2188
0.106102	-1.2095
0.0167917	1.0406
0.337929	-0.5178
-0.0443439	-0.8719
-0.295042	-0.6558
-0.40015	-0.5331
0.482948	-0.1896
0.174795	0.8832
-0.509289	0.4666
-0.206331	-0.2382
0.192019	-0.7571
0.0556707	0.4108
-0.0094058	1.715
-0.0747165	1.0328
-0.446526	-0.4773
-0.539831	0.7389
-0.0084122	1.1809
0.0230506	0.31
-0.0523115	-0.6635
-0.188625	0.921
0.0757904	0.2649
0.0711117	-0.4721
-0.451952	0.2299
-0.0186114	0.7818
-0.23745	1.6178
-0.3962	-0.8441
-0.175869	-0.0352
1.21384	-0.9068
-0.491876	0.4327
-0.587418	0.3382
0.646023	1.1314
-0.10681	-0.2529
-0.17961	2.9183
0.622026	0.966
-0.145302	0.0775
-0.347183	-0.4437
-0.593592	-0.0021
-0.118243	1.75
-0.245864	-0.6423
-0.283075	0.6949
0.0513609	-0.4829
-0.339591	-0.4487
-0.0751804	-0.288
-0.0146473	-0.129
-0.0062073	1.7428
-0.0427826	-0.2965
-0.152326	-0.4419
0.0884936	2.0952
-0.376026	0.4083
-0.140947	0.4502
-0.0958584	0.5426
0.26128	-0.5211
0.345041	-0.2021
0.440813	-0.9432
0.202681	1.4807
-0.0799426	1.2511
-0.267089	-0.4395
-0.621592	-1.586
-0.236004	-0.5192
0.00272017	-0.5884
-0.33327	-0.67
0.121053	-0.3971
-0.195755	0.004
-0.241908	-0.139
-0.397879	-0.2316
0.284093	-2.2458
-0.608622	-0.1606
0.71686	-0.5167
-0.050849	0.0814
-0.171256	-0.3875
-0.136314	-0.4251
-0.0597953	-0.1265
-0.556391	-1.1182
0.617492	0.2948
-0.0215331	0.5215
0.0241167	-0.0749
-0.0231218	-0.1018
0.119857	0.6047
0.37527	-0.1423
0.0574356	0.2034
-0.0437961	0.347
-0.385569	1.0331
0.246086	1.9536
0.220751	1.3623
0.0955461	-0.1271
0.422685	0.3851
-0.147436	0.9952
0.143141	-1.2809
0.2362	-0.3328
0.327122	5.5636
0.469065	-0.0787
	-0.6747
-0.252428	0.498
-0.0748775	-0.6297
-0.205004	-0.7989
0.160596	-1.131
0.0350791	0.9283
-0.101601	-0.8865
0.29758	-0.7714
0.00326113	1.9743
0.0493508	0.586
-0.0517037	0.7865
0.134801	-0.2381
0.708764	0.0276
-0.237343	0.8579
-0.0051799	1.0271
0.271445	-0.6849
-0.111125	0.7765
-0.316036	-0.983
-0.520686	-0.669
-0.194254	0.6663
-0.287199	0.6281
-0.0731897	0.6142
0.184357	-0.3488
-0.186762	-0.0553
0.321231	-0.4385
-0.132207	-0.1719
0.29082	-0.4456
-0.181011	-0.7842
-0.197083	0.9333
-0.212423	-0.8836
0.0514656	1.0808
1.07846	2.2426
-0.543469	0.8445
-0.119332	-0.0549
-0.0313307	-0.6754
0.0999404	-0.0818
0.55107	0.3492
-0.352637	0.6082
-0.338703	-0.0424
	-0.6797
-0.274856	-0.1624
0.182628	0.1446
0.00300486	-0.5783
-0.0082057	1.7419
0.608361	0.4701
0.647013	0.8713
0.622506	-0.0353
-0.633209	0.3214
0.483557	0.6421
-0.362443	-0.4994
0.101973	-0.0292
-0.134724	-0.0103
0.265401	0.2778
-0.036722	1.5757
-0.187202	-0.8976
0.4993	0.0892
-0.100276	-0.3429
-0.0243396	0.0177
-0.0710007	-0.2057
-0.129724	0.5844
-0.296394	-1.7259
0.06469	1.2919
0.319838	-0.2785
0.0412764	0.0903
0.291779	0.6527
0.52827	-0.5917

## Sheet: EDF 4b
NQO1	CTCF
-0.6864	-0.343
0.0014	-0.1696
-0.7032	2.6207
-0.1885	0.1918
-0.2402	0.338
-0.6765	-0.0001
0.9466	0.3912
-0.8035	-0.4084
0.8851	-0.362
0.0283	-0.3495
0.6228	0.498
2.2886	1.6112
0.4182	1.1041
0.3219	-0.3488
-0.3592	0.9038
-0.3169	0.3095
-0.2956	-0.0924
1.2058	3.5522
-0.7986	-0.395
-0.7127	0.0361
-0.2948	-0.3002
1.4325	1.9477
-0.6604	1.2574
-0.4135	-0.5924
-0.7435	0.3142
-0.6032	0.7296
1.2406	-0.0001
-0.4122	1.7223
1.347	-0.8486
-0.5152	-0.3383
-0.8294	0.2328
-0.3278	0.4451
0.4322	1.2324
5.7112	2.0358
-0.6423	-0.804
0.8825	2.7121
-0.5018	-0.6699
1.0982	0.225
0.2701	0.4604
-0.8693	-0.9833
2.3968	-0.5474
-0.645	0.0144
-0.9723	-0.0877
0.2287	-0.7222
-0.3769	0.2861
-0.5271	-0.3218
0.5885	0.5788
0.3843	2.3683
-0.6022	-0.0148
0.4753	1.7202
0.4555	-0.1983
-0.8631	1.0719
-0.4547	-0.1461
0.3519	0.9208
1.3021	3.1625
0.5647	1.4153
0.0391	0.0905
0.2122	-0.0363
1.1436	0.7553
0.6134	0.7219
0.0744	0.2556
0.5565	0.4992
-0.0959	0.5523
6.5951	0.7305
-0.3759	-0.2408
-0.5404	1.089
-0.9	-0.6886
-0.3868	-0.3007
-0.6498	-0.418
0.0107	0.4376
0.1721	-0.9863
-0.6089	-0.6446
-0.7351	-1.4262
1.4265	-0.3387
-0.507	-0.4855
-0.3176	-0.376
-0.7364	0.5025
-0.5311	1.1606
-0.4371	-0.6162
0.0125	0.5421
-0.4295	2.9832
0.0073	0.2221
-0.2976	-0.2835
-0.0791	-0.666
-0.5804	0.0265
-0.232	-0.4207
-0.6509	-0.222
-0.5339	-0.0117
-0.5741	-0.1331
-0.9418	0.7117
0.7006	0.0339
-0.8593	0.1489
-0.0079	0.1266
1.5364	0.7845
0.303	1.2172
-0.6599	-1.6632
0.2403	-0.9324
-0.1335	1.353
-0.9328	-0.5943
-0.3959	-0.4771
-0.6235	-0.18
-0.0674	1.0126
-0.2038	-0.3161
-0.8968	-0.3142
0.4091	0.4158
0.334	0.1754
0.0976	0.544
-0.7037	-0.2496
0.3528	2.2246
-0.4982	-1.028
0.4948	0.8914
-0.7568	0.1341
-0.6623	0.3058
0.6058	1.7205
0.7787	0.483
-0.4336	-0.0655
0.4518	1.5687
-0.5713	-1.145
-0.9108	-0.5327
5.0826	2.1782
0.1017	-0.8591
-0.8573	0.0261
-0.8633	-0.8262
-0.5217	0.9112
-0.4887	-1.7471
0.2391	0.7989
-0.265	-0.1174
0.1403	0.68
-0.6171	-0.0674
0.4527	1.1833
1.1545	1.2107
0.4456	-0.6217
-0.9048	0.8717
-0.5229	1.0085
-0.5017	1.1338
-0.8234	1.3009
-0.1103	2.4913
-0.239	1.7904
-0.5204	-0.0167
-0.5058	-0.1436
-0.7021	-1.5689
-0.7167	-1.6889
-0.0376	-0.2227
0.2537	1.7344
-0.4121	0.037
-0.7773	-1.5993
-0.2387	-0.3671
0.8555	0.5374
0.3442	-0.5891
-0.2304	-0.6737
0.0499	-0.3578
-0.0833	-0.6211
-0.6115	-0.8386
-0.4624	0.8488
0.2761	-0.0841
0.5074	1.1323
2.396	-0.2529
0.963	0.877
-0.7457	1.0695
0.4798	3.1159
-0.5972	0.4438
8.0177	-0.0948
0.112	0.9604
0.6282	-0.4296
-0.5803	1.7928
0.2111	-0.2272
-0.7792	0.3627
-0.109	-0.1423
0.3825	-0.1994
0.929	1.547
2.7119	1.0738
-0.6677	0.9646
-0.5746	-0.0863
-0.0348	-0.0801
0.4962	2.1259
0.1155	0.0304
-0.4973	0.2894
-0.0871	1.6476
-0.6948	-0.6185
-0.1081	1.6438
-0.6887	-0.1462
-0.069	0.799
-0.7847	-0.7205
1.2157	-0.1205
-0.8087	1.0158
-0.2157	0.4301
1.5315	2.9328
-0.7743	0.9772
-0.4752	-0.3766
-0.5289	0.8942
-0.3943	2.2477
0.4561	0.2013
0.3431	-0.4335
-0.5366	0.6957
-0.7454	0.052
-0.5766	0.6571
-0.9514	-1.7447
0.0866	-0.1965
0.8671	1.9482
-0.7394	0.3726
-0.2109	0.4626
-0.0408	0.5459
-0.1437	-0.2836
-0.3995	-0.478
0.2888	2.6585
-0.0764	1.4863
0.473	0.6451
0.9836	0.34
-0.2184	-0.3314
0.4023	-0.3948
-0.9828	-0.5524
-0.2601	0.7504
1.6148	2.6229
0.0767	3.1479
0.345	0.4594
-0.7799	0.4105
6.3135	0.6337
-0.0909	0.1246
-0.8437	0.622
-0.1296	0.9301
-0.6793	-0.1869
-0.6159	0.1711
0.6934	1.4349
0.013	0.5196
-0.9011	-0.0331
-0.736	-0.0749
-0.2424	2.7298
-0.853	0.7025
-0.6302	0.1587
-0.6146	-0.1732
-0.2823	0.833
-0.3784	1.7767
-0.1067	0.1711
-0.063	0.3895
0.8623	-0.4476
0.1198	-0.4164
0.718	0.7618
-0.2504	-0.3876
-0.5619	1.6919
-0.0663	3.1665
-0.8071	-1.6625
-0.0377	1.4897
-0.3729	-0.1161
-0.2318	0.0046
-0.3445	0.5348
2.7213	0.655
-0.2357	-0.644
-0.1552	2.1478
-0.7976	1.6147
-0.3071	0.4488
-0.1251	0.4862
-0.186	0.154
-0.8873	0.1086
-0.6323	-0.7232
-0.2821	-0.7734
0.2414	1.3954
-0.026	-0.5017
-0.7149	-0.327
-0.0751	-0.5207
-0.5809	0.3557
0.1194	-0.8499
-0.5836	-0.2752
-0.5735	-0.8323
0.0679	-0.4713
-0.6589	-0.5879
0.6162	-0.4606
1.1617	3.4767
-0.8177	0.6028
0.0081	0.2927
0.9408	1.2955
-0.9372	0.5135
-0.6938	0.7897
-0.2003	-0.6119
-0.5314	-0.5546
1.4439	-0.2694
-0.7946	-0.4213
-0.1637	-0.4972
-0.498	-0.6657
0.1691	0.5994
-0.4657	-0.569
1.3796	1.1215
-0.8046	-0.0093
2.8075	2.5782
-0.5801	0.838
-0.8516	0.9149
-0.3998	0.0663
0.5099	-0.1153
-0.2641	-0.5461
-0.2654	0.1086
-0.567	0.1507
-0.1882	0.0268
0.8409	-0.1906
1.3246	-0.3554
2.0739	1.9853
-0.5189	2.3402
-0.5558	0.6769
0.165	-0.1537
0.3836	-0.5107
0.9125	1.2061
-0.4735	-0.4514
-0.5801	0.102
-0.4124	-0.4503
0.7651	-0.0899
-0.9576	-1.6766
0.4712	1.8402
0.7778	-0.7774
-0.1974	0.3737
-0.2476	-0.7986
-0.9495	0.1409
-0.284	-0.8665
-0.4326	-0.3737
-0.7143	-0.5064
-0.7093	-0.5116
-0.956	0.8315
0.1223	0.1437
-0.3988	-0.6068
-0.5857	1.2456
0.2105	-1.1762
-0.2664	-1.1168
0.9328	0.724
-0.0354	-1.4845
-0.4724	0.4626
-0.2795	-0.657
-0.6938	-0.4955
-0.9763	-0.7898
-0.18	-1.0031
-0.6075	0.0878
-0.2306	-0.6835
-0.361	-2.7231
-0.3786	-0.6066
0.264	-1.3258
1.3382	-0.0527
-0.1904	0.1126
-0.5032	-0.0409
-0.6979	-1.4137
-0.6855	-0.1045
-0.8182	-0.443
-0.9459	-0.1057
-0.8288	-0.0971
0.3536	-0.2964
-0.8001	-0.5814
-0.4835	-0.6284
0.9954	0.1132
-0.5316	-0.1401
0.3648	-1.2848
0.3006	-0.3295
-0.2142	-0.5368
-0.9218	0.0633
-0.7147	-0.262
-0.0626	-0.2339
-0.0893	-1.4023
-0.3576	-0.1242
-0.7832	0.617
0.9679	0.4566
-0.1351	0.1194
-0.0382	-0.5649
0.4935	-1.2461
-0.5075	-0.7021
-0.1448	-1.1773
-0.3518	-1.1654
0.367	-0.6338
-0.829	-0.4165
0.0871	-0.6758
-0.0269	-2.4489
-0.1607	-2.0118
-0.4428	-1.3952
-0.7437	-1.1619
-0.5258	-0.973
0.0118	-0.8013
0.3992	-0.8033
-0.5812	-0.5605
-0.1624	-0.0429
-0.5571	-0.6024
-0.9055	-1.0749
-0.5283	-1.186
-0.4931	-0.9256
-0.7966	-0.9453
-0.7804	-2.1975
0.6835	-2.0013
-0.5815	-1.6411
-0.5085	-0.9287
-0.682	-2.2006
-0.2709	-1.1743
-0.4235	-1.1276
0.0287	-1.2461
1.0273	-1.609
-0.3582	-0.6532
0.1273	0.1515
-0.7265	-0.5394
0.1599	0.1799
-0.1217	0.3545
0.1115	-0.8311
-0.8263	-0.6342
-0.8322	-0.4345
0.3387	-1.034
-0.4447	-0.7107
-0.4604	-1.2762
-0.4167	-1.4699
-0.266	-1.1181
1.1998	-1.274
-0.1481	-0.305
-0.2395	-0.4724
-0.1423	-0.7593
-0.5082	-1.066
-0.7507	-1.5008
-0.514	-0.9071
-0.8012	-0.6763
0.1608	-0.946
0.0218	-1.1525
-0.041	-1.4672
-0.3306	-0.9254
-0.2787	-0.64
-0.6622	-0.9669
-0.8516	0.2078
-0.7117	-0.4465
0.0924	-0.8558
-0.7782	-0.7387
-0.6204	-0.1531
-0.8347	-0.1594
-0.1962	-0.6525
0.4066	-0.1374
-0.6092	-0.8659
0.435	-1.2465
-0.626	-0.6106
-0.3187	-1.0655
-0.606	-0.8348
-0.8553	-0.4526
1.6102	-0.1338
-0.9829	-1.8526
1.6614	-0.2259
-0.5219	-0.0904
-0.4967	0.2917
0.3794	-1.5177
-0.293	-1.1495
-0.6387	-1.7322
-0.1591	-0.7497
0.3357	-0.7424
1.1948	-1.9469
-0.2735	-0.3307
-0.9821	-1.2359
-0.6043	-0.969
0.4799	-1.2975
7.5871	-0.8719
-0.4963	-0.819
-0.3201	-0.5754
-0.9431	-1.4702
-0.8068	-1.0857
-0.7239	-0.6581
-0.4845	-0.3322
-0.4939	-0.5964
0.1455	-0.823
-0.1442	-0.0694
-0.8684	-0.7744
-0.1434	-1.0798
-0.8357	0.6876
-0.7435	-1.1269
0.7299	0.3235
-0.4257	-1.2181
0.4552	-0.296
0.1079	-1.4563
-0.1533	-0.9392
-0.5078	-1.6244
0.9163	-0.957
0.4221	-1.2021
-0.4716	-0.6167
-0.897	-0.3918
0.8706	0.2928
-0.2111	-0.2779
-0.8185	-2.0909
-0.5818	-0.7758
0.2282	-0.6
0.5737	2.1678
-0.7569	-1.7209
-0.129	-0.9118
-0.486	-0.35
0.3405	-1.1908
-0.5546	-1.3336
1.3063	-0.2342
0.6291	0.1325
-0.9039	-1.1441
-0.6346	-0.6594
-0.704	-1.8787
0.5369	-1.6461
-0.3249	-0.6657
-0.6454	-0.8215
-0.7296	-1.205
0.1389	-1.3665
1.6121	-0.8113
0.5751	-1.2999
-0.2135	-1.9674
-0.181	-1.6611
-0.3411	-1.3479
1.2303	-1.1279
-0.8778	-0.944
-0.5674	-1.643
0.2661	-1.9505
0.7536	-1.5606
0.7685	0.3709
0.3772	-1.2875
-0.3247	-0.1696
-0.9151	-0.4531
-0.1254	-0.8132
-0.3119	0.4983
-0.6935	-0.6102
-0.466	-0.2619
0.7915	-1.0351
1.2251	-0.3787
0.6289	-0.3406
-0.0296	-0.2482
6.9601	3.3169
-0.9658	-0.459
-0.5289	-1.8379
4.8973	0.0733
-0.762	-1.0451
-0.5812	-0.7074
-0.989	-1.4541
-0.4369	-1.0988
0.4267	-0.4879
-0.7655	-0.4293
-0.293	0.0367
-0.6676	1.2603
0.2215	-0.6538
-0.9332	-0.5619
-0.4159	-0.8603
-0.4524	-1.1048
-0.1174	-2.1842
1.6607	-0.6744
-0.9086	-1.0451
-0.803	-0.302
-0.0469	-1.2897
-0.3775	-0.7617
-0.7367	-0.9932
0.4242	0.0089
-0.2714	-0.3936
1.6548	-1.7262
-0.0294	-0.9629
-0.3317	-1.2108
0.4016	-1.4327
0.0012	0.8858
-0.1464	-0.2477
-0.2812	-0.8256
0.1225	-1.6042
-0.6368	-0.4797
0.0607	-1.5826
-0.4562	-1.0034
-0.3909	-0.6832
-0.6319	1.3978
0.2868	-0.2762
0.138	-0.8348
-0.1259	-1.083
-0.4928	-0.5874
-0.3472	-0.5818
0.4733	-1.3131
1.2901	0.0673
-0.3876	-0.6821
-0.9163	-0.8185
-0.7281	-0.4542
-0.3586	-0.9045
-0.9662	-0.9892
-0.1287	-1.3647
-0.7333	-1.151
-0.5444	-0.8617
-0.492	-0.6579
-0.681	-0.397
-0.6881	-1.4021
-0.5811	-0.2367
-0.7423	-0.1539
-0.5721	-0.9208
-0.9145	-0.4697
-0.561	0.5079
-0.6175	-0.8827
-0.4449	-0.7598
-0.9106	-0.7757
-0.122	-0.8763
1.0568	0.1948
-0.0507	-1.4161
2.8315	-1.2402
-0.5739	-0.1851
-0.162	-1.2324
-0.2658	-0.4519
-0.2216	-0.3328
-0.6143	0.3538
1.0701	0.2448
-0.6813	0.0928
-0.4163	0.0512
-0.1305	0.151
-0.5507	-0.3932
-0.3336	-0.4878
-0.3116	-1.0932
0.2962	-0.1449
0.5004	0.0264
0.0665	-0.0408
0.2922	-0.0501
0.423	-0.3702
1.8359	0.0094
-0.701	-0.1971
0.1711	0.2219
0.7782	-0.2694
-0.6746	1.4531
0.6947	0.0744
1.198	-0.7359
-0.5591	0.4446
0.2599	2.3638
-0.2883	-0.3473
0.1719	-0.0618
-0.2652	-0.6137
-0.7105	-1.0608
0.3226	2.1344
-0.3222	0.246
1.3732	0.3107
0.1717	0.7811
-0.8671	-0.6331
-0.0909	0.3715
1.0639	0.9635
-0.5797	-0.8169
-0.6113	-1.0594
0.7173	-1.5525
-0.6774	-0.4973
0.3766	2.2474
-0.3359	-0.0286
-0.5971	-0.6747
0.5439	1.8031
1.3979	0.6376
2.0194	2.621
-0.5469	-0.1736
-0.4312	-0.4898
-0.683	-0.0211
-0.7498	-0.4968
-0.6887	-0.8254
0.0881	-0.3338
2.073	0.2056
-0.8482	-0.2612
-0.3632	-0.7626
0.0834	0.9108
-0.3706	-0.1047
-0.5979	-0.4584
0.2413	1.0241
-0.4913	-0.1193
0.8621	1.5802
-0.2588	1.3045
3.0047	0.525
1.0487	-0.4075
-0.5149	0.7118
-0.7412	-0.9305
-0.4829	0.9305
-0.6105	0.1006
-0.6481	-0.2626
-0.7781	-0.4034
1.4676	-0.4456
-0.2915	-0.2718
0.431	-1.4895
-0.0989	-0.5342
0.0976	0.6064
0.1376	-0.2665
1.1549	0.2619
-0.8588	-0.9503
2.541	0.0178
1.2917	-0.3847
-0.5641	1.0321
-0.3194	0.3878
0.1723	0.1299
-0.9949	-1.2139
4.3571	0.2916
-0.7845	-1.0458
1.087	1.284
-0.4173	0.78
-0.7802	1.9178
0.0295	-0.4365
-0.0584	-0.5472
0.7247	1.4981
-0.4987	-0.4112
-0.8717	-0.6535
-0.5387	0.0914
-0.6643	0.9941
-0.6144	-0.4611
1.0692	0.6502
-0.0552	0.8461
-0.2726	0.0057
-0.6357	-1.2538
-0.5291	-0.9259
1.0108	-0.876
1.8403	1.7339
-0.7573	-0.5563
-0.4003	0.7328
-0.6247	0.8995
0.5196	-0.2525
-0.0204	0.208
0.3304	0.9658
-0.6989	1.097
0.1254	3.8874
-0.5025	0.3956
0.0062	-0.8157
1.2305	0.234
0.474	-0.6492
-0.9793	-0.384
-0.1866	0.343
0.3357	-0.1238
0.6626	0.4971
-0.7568	3.7447
-0.441	0.5851
-0.8303	-0.1396
0.3937	0.0604
0.0893	0.4929
1.1191	1.7312
-0.4322	0.6687
0.5099	-0.016
-0.0394	0.2561
1.2603	2.4209
-0.939	-0.3211
0.7918	2.9236
0.4294	0.8927
-0.0418	-0.3431
1.2049	-0.1567
-0.1012	-0.0978
-0.0635	1.0122
1.3009	2.1952
-0.1067	-0.473
-0.1085	-0.0349
-0.5832	0.2094
-0.2398	-0.0622
-0.292	-0.2829
-0.914	2.0404
-0.8314	0.7042
0.3771	1.6154
1.4683	0.6057
-0.0172	0.3255
-0.4195	-0.4602
1.5047	-0.0633
0.137	-0.6115
-0.4542	0.7004
-0.1128	0.3278
2.3022	1.9718
-0.7644	-0.7912
0.1403	0.8471
-0.3367	-0.411
0.0063	-0.5008
-0.4901	1.8348
-0.9744	-1.1485
-0.3015	-1.5765
-0.9929	0.4114
1.2823	0.2279
5.1765	2.6482
0.7063	-1.1836
0.2933	0.0007
-0.7509	-0.4743
1.1218	0.0688
0.8485	1.4698
-0.7297	-0.8605
-0.8137	-0.5521
-0.6111	-0.2381
2.95	1.0621
-0.4	-0.1508
-0.7015	0.3512
1.547	1.0872
-0.7412	-1.3164
-0.3951	-0.2309
-0.568	0.0898
0.8718	-0.2705
-0.7684	0.8314
-0.5856	-0.7848
0.0721	-0.3741
1.4693	-0.6467
-0.8385	-0.0047
0.2497	-0.841
-0.0926	0.3755
-0.5983	1.0066
-0.4921	0.2662
0.2321	-0.2268
-0.6956	0.4905
-0.0601	0.9791
-0.6201	0.6507
-0.2737	-0.7809
-0.589	1.7115
1.7068	0.1096
-0.0224	0.5
-0.3589	-0.4027
-0.1787	0.4374
0.4039	0.1393
0.0666	-0.4948
0.318	1.1646
2.0835	0.9425
-0.6775	-1.0217
-0.6099	-0.2335
-0.7107	-0.9334
1.4944	-0.1594
1.7372	0.4401
-0.2241	-0.394
-0.5858	0.2431
-0.6198	0.5611
2.5934	0.4613
-0.1465	0.6908
0.8313	-0.1532
0.5454	-0.4711
0.0627	0.277
-0.448	-0.2973
-0.3687	-0.9207
-0.759	-0.9988
-0.7376	-0.3404
-0.5834	0.3852
0.2489	-0.2203
1.116	-0.2657
1.2072	0.2888
-0.7093	-1.2229
-0.9076	1.4244
4.0044	1.3237
0.8791	0.9321
0.778	0.3402
0.8196	-0.4349
0.316	0.0696
1.9555	0.3362
-0.0796	0.3108
-0.3516	-0.2918
4.8217	1.3869
-0.9573	1.0143
-0.2021	-0.8297
-0.9318	1.0239
-0.6061	-0.2486
-0.0919	-0.7565
-0.8288	0.5037
-0.2188	-0.167
2.6711	0.2189
2.048	0.8396
-0.7633	1.2166
-0.3955	0.2488
-0.8499	0.4177
-0.2614	-0.63
-0.6845	-1.5455
-0.3846	-0.69
-0.5944	-0.5169
-0.6939	-0.0023
0.2767	0.6024
-0.4447	0.5626
1.4851	2.5996
-0.7038	0.3608
-0.396	1.4881
2.7209	3.0789
-0.5783	1.0966
-0.1503	-0.5809
-0.34	2.0048
1.7887	0.1097
-0.2206	1.2798
0.5505	-0.6349
-0.0064	-0.2031
-0.373	-0.9458
1.3419	1.2098
-0.9562	-0.2549
-0.0505	-1.0283
-0.8764	0.4607
-0.683	1.1961
-0.2992	-0.5157
-0.4275	0.0529
-0.164	-0.0123
0.3451	1.5073
-0.8559	-0.3562
-0.1028	-1.9619
0.2633	-0.5206
0.0505	-0.5982
-0.6888	0.238
-0.7616	0.061
-0.4213	0.092
-0.9607	-0.5994
-0.046	0.5544
1.5682	3.2395
-0.6564	-1.0958
-0.5629	-0.0206
-0.2591	-0.0274
-0.3617	0.138
-0.8244	-0.5393
1.9043	2.0615
0.6549	-0.3586
1.0001	0.3876
-0.7881	-0.2244
0.4165	-1.81
-0.3702	-0.1041
0.1699	0.5524
2.448	0.0408
0.4975	0.6091
1.1862	0.3319
-0.9322	-0.6321
0.0832	-0.4308
-0.7007	-0.4287
-0.1446	0.0789
-0.6794	0.7723
-0.1179	1.1521
0.1723	1.2453
-0.3661	-0.2454
-0.6858	-0.7383
0.7091	1.3241
-0.3526	-1.3182
1.1545	-0.7582
-0.8463	-0.1431
1.4477	1.5985
-0.5973	0.0864
-0.6061	0.6808
-0.14	1.1404
-0.7207	-0.5473
0.6547	0.809
-0.4535	-0.2922
0.957	1.7357
1.1907	0.323
-0.911	-0.5698
-0.7928	0.6886
-0.6856	-1.4859
0.1449	-1.132
-0.9317	0.0443
-0.6507	-0.9653
-0.9655	0.7327
-0.7934	-0.5651
-0.4325	-0.6965
0.4799	-1.0563
1.4047	0.9322
0.751	-0.1973
-0.0537	-0.6028
-0.7901	1.8609
4.3928	1.147
-0.3439	-0.5119
-0.3671	-0.2288
1.0763	0.2292
0.5286	1.0559
0.8654	-1.1579
-0.6171	-0.1537
-0.6199	0.087
-0.3941	-0.0015
-0.1885	-0.6775
-0.9448	-0.5233
0.2461	-0.8433
-0.4063	0.0435
-0.3168	-0.349
-0.288	0.0145
1.4912	1.9192
-0.7431	-0.5746
-0.0065	-0.0736
0.3808	-0.1859
-0.1543	0.7927
-0.8305	-0.702
-0.4504	1.1918
-0.5518	0.0025
-0.8403	0.5986
-0.7272	-0.1095
-0.478	1.2963
-0.85	0.9128
1.114	3.3427
-0.3156	-0.2188
0.9227	-1.2095
-0.4871	1.0406
0.1342	-0.5178
-0.7464	-0.8719
-0.7733	-0.6558
0.3794	-0.5331
-0.0171	-0.1896
-0.3682	0.8832
-0.6701	0.4666
-0.0337	-0.2382
-0.5725	-0.7571
0.0938	0.4108
-0.0234	1.715
0.5401	1.0328
-0.7686	-0.4773
-0.5992	0.7389
2.1369	1.1809
-0.1249	0.31
-0.461	-0.6635
-0.5002	0.921
-0.7375	0.2649
-0.137	-0.4721
-0.6249	0.2299
-0.1401	0.7818
1.2634	1.6178
-0.6956	-0.8441
1.8931	-0.0352
-0.4936	-0.9068
-0.9711	0.4327
-0.4754	0.3382
1.5166	1.1314
-0.7724	-0.2529
0.4589	2.9183
2.1297	0.966
0.4317	0.0775
0.6746	-0.4437
0.0081	-0.0021
-0.7443	1.75
0.2912	-0.6423
4.4703	0.6949
0.2968	-0.4829
2.3004	-0.4487
-0.3146	-0.288
-0.7892	-0.129
-0.4589	1.7428
-0.7988	-0.2965
-0.5416	-0.4419
2.3247	2.0952
-0.3523	0.4083
-0.1936	0.4502
-0.547	0.5426
-0.3809	-0.5211
1.5821	-0.2021
-0.5808	-0.9432
0.7069	1.4807
0.0106	1.2511
-0.784	-0.4395
-0.2731	-1.586
-0.5392	-0.5192
-0.5394	-0.5884
-0.4973	-0.67
-0.3046	-0.3971
0.1309	0.004
-0.9431	-0.139
-0.2815	-0.2316
-0.5408	-2.2458
-0.9821	-0.1606
-0.4211	-0.5167
0.0166	0.0814
-0.2188	-0.3875
-0.6486	-0.4251
0.0332	-0.1265
-0.9764	-1.1182
0.0743	0.2948
-0.2525	0.5215
-0.3512	-0.0749
0.5518	-0.1018
0.9883	0.6047
-0.351	-0.1423
-0.746	0.2034
-0.1026	0.347
-0.8413	1.0331
0.5737	1.9536
-0.4766	1.3623
-0.4907	-0.1271
0.5721	0.3851
-0.4647	0.9952
0.0985	-1.2809
0.4075	-0.3328
6.1921	5.5636
-0.1692	-0.0787
-0.8452	-0.6747
-0.3052	0.498
-0.158	-0.6297
-0.1534	-0.7989
-0.22	-1.131
1.2437	0.9283
-0.5116	-0.8865
0.4807	-0.7714
-0.7882	1.9743
-0.7967	0.586
-0.2979	0.7865
-0.1598	-0.2381
0.3807	0.0276
-0.566	0.8579
0.5785	1.0271
-0.5494	-0.6849
0.1304	0.7765
-0.6081	-0.983
-0.4771	-0.669
-0.3865	0.6663
-0.7408	0.6281
-0.6105	0.6142
-0.2464	-0.3488
-0.4767	-0.0553
-0.4528	-0.4385
-0.4781	-0.1719
0.2617	-0.4456
-0.4239	-0.7842
1.1076	0.9333
-0.0493	-0.8836
0.5652	1.0808
0.0717	2.2426
-0.4524	0.8445
-0.3859	-0.0549
-0.6183	-0.6754
-0.5647	-0.0818
1.3615	0.3492
-0.3791	0.6082
-0.565	-0.0424
-0.9615	-0.6797
0.3121	-0.1624
-0.4236	0.1446
-0.5308	-0.5783
-0.116	1.7419
1.243	0.4701
0.128	0.8713
-0.3362	-0.0353
-0.4063	0.3214
-0.2173	0.6421
-0.8692	-0.4994
-0.3279	-0.0292
-0.721	-0.0103
0.3965	0.2778
2.5451	1.5757
-0.6395	-0.8976
-0.0686	0.0892
-0.0034	-0.3429
-0.1681	0.0177
-0.3529	-0.2057
-0.5377	0.5844
-0.8817	-1.7259
0.5239	1.2919
-0.245	-0.2785
-0.3268	0.0903
-0.1564	0.6527
0.0481	-0.5917

## Sheet: EDF 4c
NQO1	CTCF
0.1562	-0.4098
0.9187	0.2358
-0.6619	-0.8201
1.14	-0.6187
2.0329	-0.1674
1.3923	-0.8262
-0.2433	-3.2129
-0.2067	-3.2488
-0.1314	-1.4445
0.8924	0.533
-1.1128	0.5559
-0.7414	-2
0.5986	0.0407
0.3938	0.2629
-0.0153	-3.2399
-0.9723	0.856
1.4015	-2.2213
-0.4124	-1.9813
0.7527	-1.6433
-0.3799	0.5188
-0.8551	-3.648
-0.7694	-2.4122
1.0846	-1.5998
0.5476	-0.6998
-0.5841	-2.5166
-1.1707	-3.4899
0.1976	-2.6472
-0.7106	-1.1328
-0.7777	-1.0538
2.8046	2.177
-1.2226	0.3008
0.3636	0.5763
0.5575	-0.0574
0.1669	-0.4496
1.4855	-1.3451
-0.3555	-3.4111
1.1924	-0.217
0.3958	0.3421
1.0087	0.2669
1.1539	1.1636
-0.2635	-0.3508
-1.0189	0.1078
-0.3697	-0.6858
1.1881	-0.4278
0.9439	-0.9217
0.008	-1.9227
-1.8574	-0.6167
0.374	-0.5504
0.6376	-0.3468
-0.129	1.1992
-0.0223	-0.7211
0.502	0.8304
-0.1657	-1.0743
0.0601	0.4445
1.2274	-0.9324
1.6728	0.6619
-0.0173	0.9931
0.0228	0.7892
-1.2843	0.1767
-0.3662	0.5829
-0.9415	-1.4702
0.5721	0.0969
0.0209	1.6045
0.8836	0.4201
1.9879	1.5107
0.2489	0.1397
0.2396	-1.2424
-0.2012	0.3212
0.3093	1.5707
0.7845	-2.0508
1.1132	-0.0709
-1.4298	0.6553
-0.0646	0.2959
-0.5473	-0.0683
0.6427	-0.0823
0.9342	0.2873
-0.184	-0.0086
-0.8284	-0.5162
0.2017	-0.7057
-1.3814	0.5632
-1.8155	-0.6243
0.0693	0.051
-1.327	1.4887
0.3275	-1.0606
0.0542	0.6619
0.0977	0.1798
0.0262	-0.7165
-0.004	-1.3852
-1.7184	1.1301
-2.0218	-0.12
2.4534	-0.5273
-0.1909	-0.6468
0.4678	-1.4709
1.3754	1.1443
-0.9858	0.2376
0.2368	0.5595
-0.0303	-1.3736
-2.4135	-0.5356
-0.7859	-0.6617
2.002	-0.5503
-0.7137	1.2169
-0.0714	0.3608
-0.1669	-0.1094
-1.6661	0.1897
0.8649	0.7758
-0.3463	-0.4333
0.003	-0.7559
0.0433	-0.0373
-2.0846	-0.0573
0.3103	-0.0248
1.1037	1.4159
-0.1447	0.4255
-0.727	-0.8127
0.879	-0.4127
-2.061	0.134
-0.7603	1.1216
-0.1112	-1.3868
0.4065	0.1644
-1.183	-1.2067
1.0124	-0.6058
-2.1231	0.1114
0.4619	1.0042
1.2902	1.6249
-0.6627	-0.3277
-0.2569	0.8957
0.0038	-0.8539
-0.9797	-0.0881
1.0188	-1.8462
-0.6931	-1.1437
0.5358	0.0609
-0.3661	-0.9678
1.0311	2.719
0.4131	0.2993
-0.6312	-1.4214
-2.1732	-0.0268
0.1758	-0.1349
0.5476	0.1614
0.6128	-0.027
0.3688	-0.0436
-0.9735	-0.9342
-0.2184	0.013
-0.6171	-0.0496
-0.8648	0.0285
-2.105	-0.8313
0.7558	-0.8173
-0.786	-0.8464
0.3293	-0.7904
0.6916	0.0439
-1.2015	0.3199
0.5854	-0.5316
1.3381	1.0467
0.6225	0.1304
-0.8929	-1.0552
-0.5459	-0.4257
0.2187	0.0723
0.4344	0.8994
1.0728	-0.1244
0.4152	1.449
-1.3936	-0.2967
-0.4426	-0.5416
1.0028	-0.3729
-0.2478	-0.7211
1.5793	1.8547
-1.6902	-0.8767
-0.6427	-0.6087
0.0469	-0.683
-0.7406	-0.5813
-1.4951	0.1118
1.3754	2.0851
-0.2286	-0.4578
-0.1413	-0.891
1.0413	-0.0729
0.0861	-1.0187
-1.5406	-0.9983
-0.0976	-0.2851
-0.0586	-0.917
-0.1425	-0.728
1.6215	1.7256
0.449	-0.3613
-1.2083	0.1289
0.5748	-0.0655
-0.4323	0.7434
0.1712	-0.9631
0.623	-0.5561
-0.8224	-0.9804
1.2324	2.8382
-0.2668	-0.088
0.7074	0.6969
0.9655	-0.4961
0.4473	0.7536
-1.1655	-0.0068
0.5473	0.7791
0.265	-0.0762
-0.0599	0.5135
0.3762	-0.3672
0.2187	0.3765
0.9362	0.6187
-0.4404	1.0519
-1.2377	0.7941
-2.7759	0.9596
-0.5991	0.7806
-0.1669	-0.4193
0.9673	1.008
0.8337	-0.4597
0.3112	-0.4857
-1.856	2.9861
-0.1915	1.262
-0.2729	0.9103
-1.4477	0.5353
-1.5453	-1.5279
0.7536	1.8682
0.2408	-0.2571
-0.0082	-0.6674
0.9926	0.1487
0.1198	0.583
1.1791	2.127
-2.2985	-0.6379
0.5512	-0.3074
-1.1891	0.2502
0.8896	0.4413
0.6013	-1.4904
0.5997	0.9231
0.2404	-1.1795
-0.4098	0.4624
0.6013	1.3693
-0.4668	0.2201
-0.5805	-0.6792
-0.2515	0.4866
0.4329	1.1372
0.701	-0.7376
-0.2377	-0.5301
-0.4921	0.2026
-1.1286	-0.0695
-0.2613	-0.2783
0.5405	0.6372
-0.0063	-1.9843
1.387	0.0306
-0.3678	-0.0002
0.2355	0.1904
0.885	-0.183
-0.9923	0.4934
-0.13	-1.3738
-0.0453	0.3976
0.3095	0.0424
1.2443	0.6416
1.8163	-1.2427
0.8066	-0.5692
-0.0614	-0.4948
0.3672	0.2332
1.328	0.3579
0.1225	0.7284
1.0643	0.3326
0.5559	0.907
0.5358	2.4444
0.9468	0.1423
0.7159	0.2046
0.2146	-0.2512
0.1669	0.3101
-0.9451	-0.1244
-0.0444	0.2742
0.2224	-0.29
1.2377	0.5777
-1.1952	-0.2815
-2.1029	-0.7111
-0.3817	-0.241
1.1524	1.2999
1.0505	-0.0852
-1.6053	0.1295
0.0804	0.9372
1.0772	0.822
-0.0007	1.3845
-1.1579	0.5043
-1.5547	0.4381
0.0735	-0.2335
1.0082	-0.0095
0.6123	-0.0086
0.2915	0.0824
0.1077	0.6945
-1.6254	-0.9552
-0.8391	-0.7167
-0.2202	-1.4864
0.0471	-0.3032
0.2606	-0.2168
0.5681	0.8372
-0.0237	-1.3364
0.3328	1.6196
0.9524	0.2818
-0.0937	-0.0329
-0.0799	-0.7854
-1.4554	-1.1586
-1.531	-0.404
-0.8839	1.1921
-0.4074	0.2378
0.3286	0.3604
0.4215	-0.1517
-1.4504	-1.1306
0.5881	-0.9176
-0.1607	2.535
0.5726	-1.15
0.9562	0.6029
-0.4456	0.5674
-0.0625	-0.0553
-0.1963	-0.3421
1.2124	0.4801
-0.5538	0.3983
-0.6071	0.3595
-0.4612	-0.6586
-0.0139	-0.1244
1.1488	0.9084
1.0666	0.2856
-0.4691	-0.5255
0.316	1.3774
1.571	-1.2096
-1.9068	-0.3818
-0.1141	2.1621
-1.0526	0.5305
-0.4809	-0.9857
0.2324	1.3892
-2.0096	0.6498
-1.2399	1.0635
1.168	-0.1722
1.123	0.0291
-1.93	0.2295
0.872	0.1435
0.5652	2.1293
0.684	-0.4361
2.0912	-0.0574
-0.7693	1.0902
0.8719	-0.8509
-0.8721	-0.536
-1.6054	1.837
-1.7298	1.6019
1.0405	-0.5751
-0.5296	1.2527
0.1177	-0.7447
-0.2679	-0.4257
0.0805	0.2891
-1.1449	1.3821
-0.7653	-0.0925
-0.9111	-1.3222
-1.2951	-0.4983
0.4049	0.4756
-0.7329	-0.7514
0.3604	-0.9263
-0.0736	0.595
1.198	0.3365
-0.129	0.6011
-0.0068	-0.8048
1.493	1.2205
-0.8861	-0.2097
-0.0924	-1.0252
-2.9237	0.2292
-0.537	-0.2974
-0.352	-1.5609
1.0143	0.3144
0.5298	1.7546
-0.6739	-0.8153
-0.4964	-2.7026
0.6886	-1.0826
-0.0976	0.5649
-0.648	-0.4852
-1.7718	1.6108
0.9582	-0.7774
0.5534	-0.1631
-1.0349	-0.5941
0.8254	-0.1269
-0.8573	0.8909
-1.0668	-0.2585
-0.4765	-0.111
-0.0911	0.1133
1.6285	0.8985
-3.1216	2.0916
-0.0908	-0.0717
0.4956	-0.7233
0.3141	-1.0321
0.6185	-0.5176
0.3927	-0.2027
1.4144	0.6585
-0.9538	-1.8976
0.3216	-0.2659
-0.4223	0.4109
-0.129	0.101
-1.4595	0.0354
-0.2691	-0.512
-0.525	-0.0131
-0.3483	1.0078
-0.1952	-0.908
-1.0084	-0.2507
0.8604	0.2728
-0.5196	-1.0756
0.6359	0.2116
-0.2343	-2.0359
0.4152	0.2993
-0.2048	-0.4368
-0.4425	0.4508
-0.5394	-2.2106
-1.5091	0.8225
-0.0196	0.7351
0.4666	0.827
1.2241	-0.0327
0.441	1.0601
1.6728	0.2691
1.7915	0.8377
0.743	-0.3132
1.8903	2.216
0.4484	0.6918
-0.5533	-0.8028
-0.146	1.0924
0.3947	-1.3744
-0.2056	-0.5304
-0.9529	-1.1985
-0.2497	-1.0903
-0.3756	-0.2115
0.2461	0.0891
0.4712	2.195
0.6294	-0.4695
-0.7174	0.3927
1.0619	1.4046
-1.2925	-0.7785
1.5014	2.1127
-0.3474	0.4379
0.9753	0.1458
0.862	-0.9425
-0.2435	-0.1817
0.5093	0.5598
-0.4233	0.5139
-1.8502	-0.3964
-1.3632	0.0476
0.3731	-0.3472
-1.2043	-0.1259
0.2788	0.0609
0.3008	0.3343
-0.5657	1.0484
0.6896	-0.3101
0.0032	-0.3012
-0.4559	-0.7544
-0.83	1.4516
-2.4667	-0.3732
0.4758	-1.3497
-1.1493	2.0872
-0.1897	0.7321
0.5003	0.5804
0.6639	0.3118
-1.2811	-1.1423
0.2972	-0.3335
-1.3155	0.4508
0.8278	1.6807
-1.28	-0.2571
-1.1021	0.2112
-0.0025	-1.5904
0.6405	-1.5423
-0.066	-1.1608
0.2953	-0.6216
1.0936	0.2166
-0.479	-0.4628
0.9415	-0.8397
-0.7693	-0.7596
0.1401	-0.3418
-0.1843	0.2057
-2.0678	0.8845
1.5886	1.3259
-1.1556	0.7621
0.3915	0.8469
1.0068	0.5828
-0.2858	-0.9523
2.2421	-0.4759
-1.0698	0.4722
0.2302	-1.1745
-0.1339	0.2581
-0.2125	0.672
-1.1557	-0.7791
-0.0298	-0.7849
0.5419	-0.6359
0.1766	-1.2169
0.1721	-0.3051
-0.1094	0.9941
-0.9086	1.4846
-0.8264	-0.4533
-1.8992	-0.6886
-0.1502	-1.0336
-1.1754	0.6049
-0.6218	-1.9263
0.6667	0.0069
-0.1804	-0.9622
-2.4274	-0.6873
0.1518	-1.4087
0.2077	-1.9562
0.2355	-1.3483
0.5514	-2.0309
-0.9178	-1.8841
0.0878	-1.0373
1.3321	-0.1454
-0.4363	-1.7835
1.9398	-1.1084
-1.9241	-0.0114
1.1829	-0.8921
-0.2774	-0.7446
-0.4192	-1.7107
-1.579	-1.1232
-0.552	0.1443
0.5589	-0.4249
1.5833	-0.3589
0.779	-0.5563
-0.2127	-0.3909
-0.7046	0.1516
-0.3645	-2.1077
0.8576	-0.085
0.5776	-0.8228
-2.5293	2.2231
-1.1605	0.4141
0.227	-0.0735
1.1037	0.7352
0.8126	0.5908
-0.3808	-0.9315
-0.2125	0.896
-0.5039	-0.9194
-1.6104	-0.7316
-0.4352	-1.0523
0.6953	0.446
0.422	-0.1022
-3.0015	0.8853
-1.7176	-0.4318
0.7782	0.7856
0.175	-0.142
1.2827	0.2768
-0.982	-0.2395
0.3304	-1.5349
1.2147	0.0446
-0.6909	-0.2287
0.2751	-0.1394
-1.1742	0.1521
-0.1371	-1.1454
-1.3824	-0.4075
-0.6012	0.7183
0.9342	1.1961
1.1889	0.8156
0.4406	-0.4321
-0.1234	-0.5271
-0.3484	0.6987
-0.4696	-1.2561
-3.2192	-0.2764
0.2588	-0.1934
-0.7932	-1.3988
0.053	-0.1317
0.0886	-1.1051
0.5757	1.3263
0.2114	-0.1703
0.2284	-0.1513
-0.0755	-1.0008
0.5802	-1.5138
-1.5481	-0.9367
0.2897	-0.3701
0.1455	0.3338
-1.4458	0.7654
-0.4556	-1.0331
0.111	-0.9134
-0.6973	-1.5771
0.7896	-1.1308
1.0069	-0.6591
1.3118	-1.4249
0.004	-0.7676
0.0968	-0.7809
-0.3051	-0.8675
0.5808	0.1439
-0.659	-1.6583
1.5964	0.2475
-0.6586	-0.9091
0.0584	-0.8106
0.2947	0.2935
1.5134	-0.6942
-1.3237	-0.8193
-0.4691	-0.7165
0.5064	0.0052
-0.3875	-0.6642
0.1595	-0.6872
-0.8238	-1.8964
-0.2965	-1.2521
0.161	0.5075
-0.3807	-1.292
-0.2967	-0.5644
-0.4962	-0.966
-0.1033	-0.1448
-0.8672	-0.6858
0.5754	0.6703
1.5793	0.5289
0.9753	1.0968
0.4857	0.4349
-0.7605	-1.2361
1.4081	-0.1033
0.4176	-1.2939
-0.2986	-1.1598
0.9794	0.4027
0.9205	1.2576
-0.0547	-1.091
1.0516	-0.7448
-0.3598	-1.1306
-1.0476	-1.2763
-0.4251	-0.82
-1.3328	-0.8493
-1.0361	-1.4648
1.2691	0.7047
-1.9103	-1.1715
-0.5004	-1.5667
-0.2004	-1.1919
-1.9068	-1.6022
0.2289	-0.9581
0.6949	-0.4453
1.8819	1.1402
0.0469	0.3024
-0.7822	0.0085
0.1634	-0.2507
-0.0274	0.5711
0.292	1.017
0.3487	0.3024
-0.3424	-0.2553
-0.8956	-0.3934
0.1395	-0.5874
0.9101	1.0049
-0.2383	-0.707
0.3921	-0.7614
-1.0934	-1.1637
0.9288	-0.347
0.0157	-0.3428
-0.0539	-0.1671
0.502	1.333
-0.4275	0.4492
0.1675	1.0424
-0.3415	-0.4992
0.417	-0.1628
-0.44	0.3888
0.5846	0.2171
-1.496	-0.5819
0.9592	-0.2086
0.5701	1.3573
-1.8801	-0.9568
-0.7079	-0.2648
1.1184	1.0701
-1.1393	-0.2629
-2.1148	-1.9708
-0.2411	0.1145
-0.5083	0.8159
0.4863	-1.0268
1.096	0.9767
-0.6076	-0.3089
-3.1865	-0.3056
0.6142	-0.9845
0.5345	0.8535
0.5981	-0.0287
1.2653	1.2946
-1.1647	-0.6815
1.1919	-0.527
0.3798	-0.1734
-1.1652	-1.7452
-0.5855	-0.4243
-0.1657	-0.1379
0.0545	-0.1228
1.2329	-0.7099
-0.8878	-0.2537
1.3563	0.8702
0.1742	-0.088
-2.3018	-0.1214
0.3205	-0.6045
-0.2499	1.3105
1.0571	-0.5668
0.0779	-0.4127
-1.5157	0.3374
-0.0237	-0.606
-0.7851	-0.6502
-0.3452	-1.2667
1.6441	0.5383
0.7911	0.2298
-1.0381	-0.539
-1.6856	-0.163
2.1069	0.0531
-1.1719	-0.9309
0.2687	-0.7896
-2.8846	-0.496
-0.5001	-1.3652
-0.391	0.1145
0.7906	-0.8039
0.3489	-0.1344
0.7313	-0.073
0.0003	-0.6816
0.2606	0.3192
-0.6223	-1.5634
-0.0811	-0.0039
0.9106	0.1962
0.4012	-0.3267
0.8935	0.5803
-0.0414	-0.2851
-2.3679	1.009
-1.6551	-0.8186
-2.2453	-0.8957
0.1113	-1.1473
0.8147	-0.9913
0.4812	0.5845
0.8622	-0.659
-2.3552	-0.1244
-0.1825	1.0711
1.844	1.645
0.6135	1.3437
-1.9329	-0.2233
-0.194	0.4704
1.14	0.9922
-1.0463	0.3327
-0.4569	-1.3289
-1.8152	-0.5431
-0.2519	-0.8995
0.7791	0.667
1.3754	0.3979
1.4015	0.7501
-1.8966	-0.1414
0.3692	-1.6142
0.2289	1.4813
0.9128	0.1272
-2.1165	-0.6801
-1.2806	0.3436
-0.9079	-0.8132
1.0394	-0.0007
-0.4489	-0.7609
0.7365	-0.6069
-0.9639	0.3971
-0.6161	-0.431
-0.329	-1.2092
0.3875	-0.0997
-2.4576	0.9942
0.1766	-1.097
-0.4151	-0.6395
-0.9492	-0.4939
-1.0351	-0.0033
0.2424	0.1722
0.1708	0.2566
0.8754	-0.759
1.0188	0.3756
0.1335	0.2882
-0.2756	0.2834
1.1585	-1.192
0.047	-1.4094
-0.374	-0.97
0.6324	0.862
-1.8947	0.4524
0.639	-0.1707
0.1595	-0.7169
-1.3269	-0.4251
-1.0721	-1.0299
0.9152	0.9663
-0.9745	-0.278
-0.2515	-1.1545
-0.2662	-0.1745
0.3633	-1.1228
-1.6477	-0.3554
-1.8611	2.4722
1.1975	-0.587
0.04	-0.6235
-2.7048	0.3788
1.0532	0.6703
-1.7714	-1.1888
-0.0941	0.2072
-0.9696	-1.1614
-1.0798	-0.9761
0.1211	0.7676
-1.1469	-0.1715
-0.4804	-0.7977
1.0891	-0.7802
0.7368	-0.171
-0.0174	-0.2005
-0.8006	-0.2719
-1.1175	0.767
0.5309	0.382
0.7847	-1.5618
1.5245	0.4233
0.4344	0.0609
-0.4387	-0.9309
-0.145	-1.55
-0.1347	-0.9844
0.1272	-1.563
1.303	0.3262
1.4302	0.9522
0.9205	0.6217
-0.2033	-0.1691
0.4744	-0.507
0.3008	-1.9863
-0.4659	-0.1319
-1.324	-2.7282
0.7719	-2.1348
-0.0053	-2.1825
-1.8068	-1.9988
-0.8845	-0.8775
0.6335	-3.4553
0.8257	-0.0959
0.2751	3.7901
-0.0835	-1.5226
0.8137	-3.0682
-0.4621	1.025
-0.9806	-1.7094
1.0482	-0.4267
-0.0618	0.2516
1.2947	-0.7764
-0.5229	-0.5
1.0516	-5.2865
0.3896	1.4678
-1.346	0.5582
-0.8209	-1.7089
-1.7161	-2.0582
1.2291	-0.5641
0.6033	1.1434
-0.4036	-1.85
-0.5397	0.0391
0.8137	-0.7335
1.1492	-0.2719
-1.2404	-0.9185
-0.3635	-1.047
1.2792	-0.8005
1.2023	0.2929
1.9398	1.831
0.2828	-0.8528
-0.5136	-0.6331
1.4015	0.2376
1.2863	0.6223
0.9713	-0.7055
0.7949	-1.655
1.6436	-0.3994
-0.4002	-0.5123
1.5625	-0.841
0.006	-0.4141
0.3409	-0.7027
-2.654	-2.4301
-0.145	-5.4334
1.1306	-1.0959
0.373	-0.9213
0.9637	-0.979
1.4784	-0.4213
2.0701	0.3024
1.2587	1.3991
-0.8742	0.1874
1.6925	-0.8648
-0.0873	-3.6975
2.6726	0.9836
0.1807	-0.0618
0.7248	0.5878
1.1168	0.0407
0.9115	-0.5985
1.9551	2.0383
-0.4974	-2.4564
-0.5668	-2.6378
1.3383	-0.0037
1.3502	-0.2036
0.7398	-1.5596
-0.4659	-2.3478
1.7674	0.6885
0.3896	-1.7343
-1.3497	8.0724
0.9947	-1.6845
0.3198	-3.7916
0.0368	-0.4286
-0.7368	-0.9777
-0.2845	-2.0707
-0.7245	-2.422
-0.32	-0.6575
0.8472	-0.2335
0.3047	-1.2734
-1.7915	0.0436
0.1194	-3.0023
1.1306	0.0115
-1.1817	-1.1719
0.9005	0.9323
-0.9187	-1.5215
0.2443	-1.5578
-0.3062	-1.8914
0.5653	-1.3307
-0.5729	-0.8104
0.7911	-0.3729
-0.2735	-1.0376
-0.0691	-0.2051
-0.8262	-0.994
-0.241	-0.9886
0.7814	-0.2484
-0.4075	-3.3666
0.6013	-0.9227
1.3206	0.5721
-0.1618	1.4827
1.027	0.5828
-1.4091	-1.0391
0.4399	-0.7215
1.9398	-0.7377
0.2748	0.2543
0.9637	-0.9995
-0.7638	0.8789
-0.0755	0.4313
1.5625	0.8615
0.0678	0.6035
0.602	-0.0055
1.7242	0.0349
-0.4669	0.5944
0.1928	0.8442
0.7074	-0.6928
1.5605	-1.3266
0.405	1.1193
0.8542	0.4124
0.3254	-1.1732
1.4727	-2.0264
-3.1987	-3.2509
-0.1282	-0.0379
-0.465	1.3351
0.4011	0.0256
2.0702	0.7334
0.252	-1.1473
0.3448	-0.8313
0.469	0.9609
0.2437	-0.8
0.3633	-0.6439
-0.2196	1.6726
-0.8408	-0.8283
-0.4798	0.3804
-0.7739	-0.3234
1.2427	1.6056
1.6476	1.2216
0.109	2.0838
0.2721	-0.6972
0.7527	1.8599
1.6283	1.2944
0.7019	-0.9639
-1.0305	-1.4749
-2.5432	0.0732
1.2753	0.323
-2.8832	0.7117
0.3008	-0.7657
-0.3481	-0.4306
-0.1131	-0.6359
0.1826	-0.9686
0.4499	-0.0532
0.2372	0.5075
-0.4452	-0.4902
-2.6097	-0.5486
1.3656	0.573
1.2096	2.441
0.6358	-0.9277
-0.4937	0.2755
1.1895	0.7466
-1.5749	-0.1559
-1.7186	-1.0869
0.5313	-0.0302
-0.6665	0.5322
0.0099	-0.522
0.2298	0.099
1.3243	1.0137
-1.1493	-0.43
0.3824	1.8497
-0.367	-0.6073
0.4109	-1.0945
1.3767	1.0489
0.2668	1.3654
-0.5047	-0.8048
0.6949	0.0336
0.6188	1.804
0.1091	0.7607
1.0039	2.9594
0.2551	0.4557
-0.0687	0.4088
-0.0113	0.209
0.5045	0.135
0.387	0.8238
-2.0554	0.9922
0.2307	0.4983
-0.8246	0.4817
0.6264	0.6747
-1.2902	0.2993
-1.0618	1.5597
-0.9696	1.5176
0.6543	0.062
-0.1351	0.315
0.398	0.439
-1.8803	0.3968
-0.0299	0.207
0.9411	-0.0223
-2.7689	0.3948
-0.3004	1.4861
-0.2569	0.8706
-0.6652	-0.5028
-0.8944	-0.438
-0.6748	0.4027
1.049	-0.3408
-2.6379	-1.9293
1.3467	1.819
-0.1836	0.379
0.1477	0.2141
-2.5257	1.6688
-1.0859	-1.3865
0.1659	0.5961
0.3819	0.018
1.3669	-0.6773
-0.6205	-1.3612
0.2727	0.4929
-0.5176	-0.6916
-0.0988	0.1691
0.7682	-0.1391
-0.4123	-0.4278
-1.0316	0.668
0.304	0.3863
-0.5891	1.4072
-2.8589	-0.4389
-0.1673	-0.8084
-1.1157	0.5559
1.333	1.2512
1.3563	1.541
1.1125	0.3851
0.248	0.0448
0.3687	2.5881
1.4784	-0.9077
0.0283	0.8736
-1.3336	1.5074
-0.3083	-1.5383
-0.5074	0.6521
-0.0125	0.72
0.2066	0.3338
-0.3545	0.9042
-0.6795	-0.7587
2.2913	-1.4839
0.8466	-0.5707
0.7008	1.3407
-0.5599	-0.4346
-1.1017	1.9272
-0.4426	1.1974
0.6169	0.8677
0.9123	0.0456
-0.0935	-0.2629
-0.4927	0.2203
0.1504	0.8271
-1.6417	0.8298
-0.5351	1.0078
-1.1203	2.0423
1.4693	0.8845
1.0814	0.1813
-3.67	-1.2721
-0.8224	0.4494
-0.429	-0.4199
-0.0153	0.4947
0.1177	1.3273
-0.3132	-0.6286
-0.9887	-0.2265
-1.2837	0.4365
0.3082	0.421
0.1132	-0.0972
0.3448	0.3932
0.4835	-0.8314
-1.1081	-0.7904
0.3925	0.2563
-0.3687	1.2527
0.1044	0.5446
0.7925	1.3933
-0.7967	0.7686
-0.5587	0.3741
1.2174	-0.2644
0.8271	0.3405
1.8378	1.8814
1.2536	0.2601
-2.5319	1.3314
-1.7389	1.1724
0.2214	0.0176
1.0713	-1.8418
-0.1793	-0.172
0.1039	-0.198
0.4783	-0.5932
-0.9099	0.036
-0.7006	0.6179
-1.0593	-0.6218
0.6695	-0.6759
-0.9345	0.337
0.4948	1.1857
1.1729	1.491
-1.4392	-0.8368
-0.9863	-0.0692
-0.0254	0.3465
-0.1101	1.324
1.2128	1.8511
0.0156	-0.2446
-0.2846	-0.2748
-0.8151	0.1068
-0.477	1.2192
-0.1161	1.3063
-1.1522	0.0283
1.2918	-0.2512
0.6835	0.1411
0.4812	-0.7699
0.3458	-0.4787
1.4016	0.0713
-0.2979	0.9119
0.7219	0.4898
0.1623	-0.5934
0.9592	0.1208
0.3054	0.2217
0.1144	1.1411
0.5117	0.2597
0.8881	1.314
0.0466	-0.1599
1.4302	1.3004
-0.2271	-1.6082
1.4491	0.3851
-0.1297	-0.4096
0.4033	0.9959
-0.4193	0.7018
0.0963	0.7156
-0.4913	0.6325
-0.9826	0.2408
-1.1926	-0.125
0.2587	0.1239
-0.4547	-0.6114
1.2796	0.6885
-1.1603	0.1886
0.9487	0.7621
-0.3928	1.1137
-0.3198	1.7425
0.8548	-0.1579
0.2437	1.5824
-0.0192	-0.516
1.0074	-0.0048
-1.75	0.1135
-0.1371	1.2215
0.1538	1.5345
-0.1336	-0.1655
1.2223	1.2151
-0.8267	0.4849
1.0412	-0.3632
-0.3158	-0.3321
-1.546	0.7726
-0.0825	-0.2022
1.449	1.5915
1.2808	-0.0374
-1.8991	0.2685
-1.9776	1.0346
0.6588	-0.1357
-1.9768	-0.9828
-1.7551	0.1856
1.7455	0.8188
-0.8188	0.7434
0.2368	0.0859
0.3295	0.759
0.6695	1.178
1.4491	-1.2734
-1.5073	0.5018
-1.7311	0.2266
-0.2861	-0.106
0.006	-0.5699
-0.1616	0.2792
0.251	0.5994
-0.2845	0.5402
-1.942	1.2406
2.0888	1.285
-0.1327	0.2297
0.3834	1.2223
-0.7224	-0.4014
0.2897	0.2
1.2274	1.4697
0.5361	1.545
-0.4865	1.5327
-0.04	0.3051
-0.3668	-0.0898
0.6481	-0.7873
1.7311	0.4278
1.3447	0.3049
0.7598	1.0334
1.6728	0.01
0.6135	-0.5791
0.0463	0.2107
0.9466	1.1623
-0.2867	0.2581
0.8826	0.1505
0.4194	-0.2924
-1.4776	-1.3731
-0.1931	0.0953
0.1369	-0.1316
0.0477	0.6092
0.1013	1.5727
-1.143	-0.0943
1.1535	-0.776
0.886	0.1798
-0.1963	1.7464
-0.1545	-0.3017
1.2072	0.7972
-0.7199	0.0995
1.4984	1.0165
-0.4463	-0.0262
0.3885	0.7567
-1.2537	0.6223
-0.0029	0.6885
1.0394	1.9933
-0.1635	0.5139
-0.6876	-0.1304
-0.0852	1.1857
0.3979	0.8344
-0.4029	0.0956
-1.5842	1.7522
1.5233	-1.6033
-1.6586	1.0583
-0.0497	0.5338
1.1975	1.9268
0.8934	0.8582
1.3206	1.1474
0.7335	0.1471
-0.157	0.1345
-0.2684	-1.0473
0.8978	-0.5342
0.367	0.9888
0.4265	0.2957
0.9804	-0.8302
-0.6627	-1.3878
0.1562	0.672
-0.7554	1.2465
0.6788	-0.756
0.7732	2.5958
0.3996	-0.6114
0.9005	0.1858
0.4499	1.6366
0.4087	-0.776
-1.7276	1.2439
1.5094	1.4011
0.4481	0.8678
-0.8644	0.3421
-2.2753	-2.2253
0.5439	-0.9064
-3.0163	0.6208
1.1037	1.0316
1.06	0.5812
0.5845	1.2766
1.3533	-0.7938
-0.2487	-0.3265
-0.8023	-0.2046
-1.5149	0.7013
-0.3138	-0.6949
-3.0564	-0.8536
0.6932	-0.8343
0.3469	0.3501
0.7365	1.3216
0.458	-0.5692
-0.0989	-0.2657
-0.0111	-0.3101
-1.515	-1.2509
1.4153	1.2953
-0.4715	0.0484
-0.4045	0.8706
1.0095	0.4556
-0.3062	-0.1334
0.5467	0.8072
-0.3014	-1.1289
-1.2627	1.1237
1.0728	0.2046
1.0532	0.5318
-1.5993	1.1337
-0.6392	1.1801
0.6424	1.2905
-0.9643	0.901
-1.4117	0.4039
0.4549	0.2141
-0.5014	0.4626
-0.1242	-0.067
0.3332	-0.1387
-0.7799	1.0671
-0.1277	1.5149
-0.4439	1.0148
-0.3778	1.3264
-0.5607	-1.5553
-0.0678	0.3595
-0.7686	-0.0253
0.1243	-0.6914
1.6728	1.6308
0.777	-0.543
0.0114	0.566
0.5841	-1.2667
-0.3328	0.0806
0.2563	1.0063
-1.5982	0.509
1.7909	1.6493
0.8638	-0.5641
-1.2886	0.9554
-2.6861	-0.12
-0.2447	0.7566
-0.8202	1.3222
0.2701	-1.3857
-1.1351	-0.8493
-2.3405	0.7327
-0.5569	0.5295
1.8163	-0.2512
0.8568	0.5721
-0.5383	-0.0612
1.0286	0.7083
0.3448	0.084
-1.8783	-1.1983
-1.7285	0.6785
1.3206	0.1779
1.1366	0.6407
-1.5265	0.6597
-0.1673	0.1102
-0.3062	0.4012
-0.8736	-1.6959
-0.7124	0.5188
0.3899	0.2864
-0.0849	0.0395
0.7799	1.6551
-0.2501	-1.0552
-0.1314	-0.2865
-0.1963	-0.3421
0.5094	-0.4335
-0.4075	1.5506
1.162	1.9123
1.2377	0.1426
-0.6594	0.3675
-0.1621	-0.3832
0.2802	-0.4834
0.2764	0.0105
1.5699	1.2612
0.9649	0.6367
0.1287	-0.2794
1.5088	0.5812
-0.0011	-0.1214
0.2896	-0.1524
-0.3534	-0.7151
-1.8277	-0.4794
0.6967	0.1774
-1.5589	0.2274
0.7975	0.3486
-0.5435	0.2416
0.6714	1.2198
0.4104	-1.8775
0.0764	0.4411
-1.5033	0.4163
-0.1529	-0.0553
0.2044	-0.6245
1.1184	-0.1049
0.5333	0.0771
-0.4989	-0.8908
-0.655	-0.5957
-0.7485	-1.5863
0.0283	-0.9595
1.3969	-0.1095
0.1049	-0.7275
-1.239	-0.2768
-0.9643	0.135
0.7395	-0.5893
-0.867	-1.0092
-0.2794	-0.3614
-0.2867	-0.8604
0.0306	1.3026
-0.0809	0.5828
0.0088	0.0793
0.826	0.9263
-0.3195	0.4414
0.4344	-0.9324
-1.0967	-1.0106
0.1073	0.1186
1.6597	-0.8718
2.0523	-0.3233
0.6168	-1.0256
0.3876	-0.1544
-0.7707	-1.7101
-0.7111	-0.1204
1.1557	0.2907
-0.6772	-0.12
0.6064	-0.3277
-1.4801	-0.3223
-0.5216	0.1489
-1.4437	-0.1669
-0.9558	0.3294
-0.5403	0.3163
1.2072	1.1216
1.3754	1.0164
-0.4724	-0.1915
-1.5758	0.2455
1.4405	0.4757
-0.3717	0.6846
-2.1722	-1.7152
1.3349	0.8208
0.5166	-0.5301
1.4081	2.0546
-1.033	-0.1375
0.5552	1.3626
-0.9788	-0.5999
0.7652	0.5125
1.5248	0.4263
0.1252	-1.1017
0.7008	-0.4722
1.1145	0.8535
0.7877	-0.4983
-2.2812	0.5794
-3.0286	0.4397
-0.7443	-0.0812
0.1053	0.4027
0.5552	-1.4209
-0.0955	0.3449
0.932	-0.4025
-0.0637	-0.4829
-2.142	0.0608
-1.5771	-0.2319
1.0151	1.0385
-1.6001	-0.1014
-0.6304	0.454
1.1077	0.6291
0.0492	-1.3853
-0.7367	-0.137
-0.0853	2.3374
-0.5708	-0.4285
0.8466	-1.0793
-0.7568	0.3874
1.3691	-0.3407
0.4007	0.9933
-0.71	-0.1191
1.3797	0.5953
-0.8485	0.4865
0.1958	-1.0852
0.1963	0.3662
0.4642	0.5623
-0.1997	-0.0495
0.1491	-0.0253
0.2551	0.7484
-1.7659	1.5369
0.5808	-0.2415
0.6733	-0.6432
0.2431	-0.7504
-0.8055	2.1406
0.35	0.229
-2.4128	1.3236
-0.0096	0.9922
-1.6258	-0.4773
-0.0082	-0.2571
-0.8844	-0.2842
0.4102	0.4634
1.9398	0.4735
1.1738	0.9292
-0.8685	-1.016
1.2346	0.958
0.59	-0.6074
1.2324	0.5272
-2.5727	-1.1745
-2.3785	0.5528
1.5201	1.1126
-1.8591	0.6884
0.7731	-0.4144
0.9268	0.4898
-0.4687	-0.5316
0.635	0.2857
-0.3584	-0.3117
0.886	1.2439
-1.3288	0.555
-0.9136	0.3455
-0.234	0.6764
0.6013	-0.8648
-0.2385	0.7936
-0.5001	0.2566
0.0114	-0.1068
-0.472	-1.1894
-2.5312	0.9715
1.2656	-0.7207
0.2896	0.0493
-0.5306	-0.1827
1.368	-0.7531
-0.2376	-0.2679
-0.4566	-0.6003
0.1132	-0.3078
0.2702	4.2735
0.6695	0.0469
0.4776	-1.2844
1.2333	-0.2654
0.2913	-0.6142
0.189	-0.5416
0.3468	-2.1213
0.3626	-1.1643
-1.744	0.1362
0.63	-1.4006
0.2705	0.1192
-2.0565	-0.1208
0.7486	0.3952
0.6218	-0.2481
-0.303	-1.5904
-0.1382	0.148
1.1081	0.166
-1.4164	0.4824
-2.375	1.3773
0.2934	-0.4271
0.1493	0.7713
-1.4078	-0.8734
-2.3093	-0.6114
0.2485	-0.2976
0.8472	0.5994
-0.1585	-1.5278
0.8568	-1.221
-1.1167	0.2566
-1.2283	-0.5773
0.5968	0.5935
1.3949	0.2597
-1.8731	-0.1852
-0.993	1.5923
1.0394	0.0298
1.0991	1.3656
-1.1326	0.4518
1.8628	0.3403
0.5161	0.3257
-0.7951	-0.7374
2.1069	-0.9763
0.798	-0.5235
-0.5183	-1.1815
-2.5384	-1.1397
0.4494	0.1366
0.0441	0.5353
-1.0656	-0.8897
1.1353	-1.0552
-1.523	-0.3421
-0.5296	0.2818
-0.249	-0.1499
0.7655	-2.8396
-0.7582	-0.5027
-1.5603	-0.7798
-1.6942	-0.332
-0.1998	-0.8842
0.4323	-1.0443
0.4952	-0.8327
0.9637	-0.0603
1.571	-0.6502
-0.06	-0.6114
1.0902	-1.0864
0.2786	-1.1519
0.62	-0.4837
-0.3243	-1.0103
0.3369	1.2671
0.0586	0.0901
1.7231	-0.2274
1.7345	1.6765
0.335	-0.0022
-0.4992	-0.3027
-0.6939	-0.3392
0.2232	-0.5584
-1.5335	-0.802
1.2973	0.3246
-0.8811	-1.1355
-1.0223	0.0237
1.2697	0.4012
-0.7724	-0.9546
-0.1548	0.3262
-0.5952	-1.8297
-0.4075	-0.5757
-0.8551	-0.6128
-0.0223	-0.3335
0.2915	-0.5345
0.1465	-0.7741
0.367	-1.7139
-0.28	-0.8215
0.6695	0.715
1.3444	-0.1707
0.225	-0.1559
0.7782	-1.5112
0.2551	-0.7868
-1.2203	-3.467
-0.4678	-0.091
0.3979	-0.4491
-0.7575	-0.0344
1.7796	-0.6731
0.6013	0.0979
0.2715	-0.5985
-0.2377	-0.4622
0.6667	1.0407
0.1578	-0.7812
0.7782	0.4012
0.1941	-0.742
-0.863	0.3326
0.5986	0.2015
0.5776	0.3675
-0.1928	-1.013
0.3273	-0.5799
0.4789	-0.3567
-1.1754	-1.4445
1.0516	0.2834
-0.9065	0.4413
-0.1657	-0.2036
1.1261	-0.5699
0.3331	0.72
0.1907	-0.5841
0.5069	-2.2104
0.6752	-0.0817
-0.1339	1.496
0.6867	0.672
-0.1114	-0.5042
0.6925	1.5714
0.239	0.1149
0.6528	0.43
-0.0809	-0.891
0.9005	-0.5185
-0.0666	-0.1155
0.4001	0.1858
-0.6521	-0.9144
1.168	0.5059
0.7591	0.2629
-1.9191	0.3294
0.9115	-0.0238
-0.3797	0.4333
1.5883	-0.202
1.0188	-0.0972
0.9832	0.0947
-2.4948	0.3595
-1.2276	-0.4779
-0.4491	0.5598
-0.3948	-0.4141
-0.2612	-0.1616
0.0977	0.0391
0.8405	-0.5374
0.7219	0.5305
0.7403	0.9029
1.4635	1.1921
0.2534	0.4784
0.2443	-0.8048
0.7159	-0.3921
0.3369	-0.7141
1.1168	2.7052
0.1226	1.5772
1.2377	-0.1438
-0.5572	0.0577
0.3428	-0.9601
2.7569	0.6602
-1.0938	0.4413
-1.0165	-0.2304
0.1874	-0.6331
-0.1487	-0.5142
-0.863	0.3024
-0.0976	-0.2155
-1.8602	0.8634
-0.8131	-0.0496
-0.1705	0.8702
-1.3497	0.0809
-1.7966	0.5978
-0.2911	0.166
-1.9838	0.472
0.3791	0.4671
-0.0209	-1.8335
-0.1327	1.201
-1.5321	0.4526
-0.5198	1.4527
1.5233	0.8909
0.3273	1.835
-1.0975	-0.1485
-0.3797	-1.3811
-0.5198	-1.5112
1.8041	1.3149
-0.4453	0.5812
1.0994	0.0561
-0.4377	-0.0374
-0.7114	0.6011
-1.1357	1.4734
-0.4472	-0.8382
-1.5462	-0.5927
0.684	0.725
0.9599	0.0762
-0.6255	0.6983
0.0601	0.7989
0.9229	0.3788
0.9115	2.8884
0.7464	1.6536
-1.1516	-0.0573
0.7039	-0.8745
1.14	-0.208
-0.5379	0.8294
-0.1511	0.5173
1.7231	0.5828
-1.4263	0.3166
1.4565	0.087
-1.2101	-0.841
0.3468	-0.4953
0.1775	1.013
0.8682	0.9974
1.8423	1.9811
1.5625	0.7117
1.4784	1.6191
0.8338	0.9046
0.4586	-0.4346
0.1383	0.1629
0.2804	-0.3612
0.2605	0.4316
0.4387	-0.316
-0.3157	-0.9282
2.5682	1.153
0.375	-0.2395
-0.1363	0.4349
-0.9708	-0.3364
0.0615	1.7855
-2.2507	-0.114
0.1194	0.0469
0.5802	-0.2748
0.8338	2.5376
-0.8043	-0.6245
0.4366	-0.8201
-0.4143	-0.5027
0.6039	0.1985
-0.3977	0.5978
-0.991	-0.2879
0.5285	1.6114
-1.6756	-0.2659
-0.0949	-1.1151
-0.3666	-0.0037
1.3949	1.0215
0.5022	0.514
-1.9529	1.3792
0.0885	0.809
1.5007	1.6346
0.2461	1.1211
0.3834	1.2314
-0.0573	1.0181
0.5701	0.0038
-1.4766	0.7434
-0.7176	-0.0007
-0.4377	0.2866
0.189	-0.1424
0.6639	1.4228
0.0032	0.2566
-0.879	-0.5331
1.2377	-0.2879
1.3502	0.9408
0.2232	1.0601
-2.8002	0.896
1.4344	1.8408
2.7128	0.624
-1.621	0.4445
1.5233	0.0069
-0.4593	2.3672
1.0902	0.7807
-1.2152	0.4171
1.2124	-0.1229
-0.1252	-0.3335
0.9487	0.3311
1.8551	0.7939
0.4744	-0.2542
-0.109	-0.6942
-0.4426	-0.8035
0.7719	0.8005
2.3307	0.5402
0.6142	-0.8173
1.0108	0.3708
-0.3997	-1.0484
-0.3452	-0.3701
-0.9578	-0.5331
-0.9222	0.7824
1.0188	-0.2366
0.1163	-0.7041
0.5452	-0.0207
-2.0758	-0.5431
0.6867	0.9663
-1.3465	0.189
-0.7207	0.725
-1.055	-0.92
-1.1481	0.3629
0.8238	-0.3907
-1.3133	-0.0207
-1.5939	0.5402
0.2077	0.4061
0.0255	0.493
0.0228	0.2424
-0.4134	0.5912
-0.7238	0.884
-0.2965	-0.6346
1.6436	0.5043
1.6153	1.3626
0.017	0.2015
1.1445	-1.058
-0.4036	-0.12
0.5093	-0.5613
0.8238	-0.1976
-0.0859	0.745
1.4211	1.3938
-0.1462	-0.3524
-2.6185	0.2755
-0.0652	1.0044
0.1038	0.3804
1.606	0.0886
0.4563	0.7775
0.7039	0.5712
0.9268	1.496
-0.3189	0.5369
-1.0823	1.2367
2.3088	1.9547
-0.06	0.2644
-1.8148	1.8072
-3.5755	-0.0695
-1.1942	0.9165
0.5476	-0.0987
0.9229	0.2455
-0.3483	-0.0222
0.2786	-1.2177
0.7403	0.0809
0.2733	2.0221
-0.114	0.6372
-0.4462	-0.9492
-0.7137	0.5912
0.4905	1.4396
1.0108	-0.5827
-1.5878	-0.7154
-0.7114	2.5376
-0.5243	1.2205
-0.7429	-0.6416
0.4194	1.4011
2.8589	-0.3935
-2.237	-1.0443
-0.4006	-0.2185
1.1824	2.1854
0.1841	0.118
-0.5815	0.5862
1.06	0.2723
-1.0804	0.1752
-0.7034	0.0824
-0.6305	0.0793
-0.2365	-0.4112
-1.9438	0.1706
-0.5581	1.7739
-1.1322	0.9786
0.5828	0.1953
0.9268	1.1002
0.4812	-0.0927
1.3949	1.5092
-0.209	-0.1782
0.1497	-0.6502
-0.2478	-0.1289
1.606	-0.1887
-1.246	0.5386
-0.3179	0.5467
-0.3514	0.7939
1.7231	1.1477
1.5883	1.1583
0.934	-0.0238
1.1633	2.0728
-0.9154	0.987
0.5117	0.3675
0.3506	1.146
1.3321	2.0159
0.2112	-0.5956
0.6227	-0.071
0.3369	0.6868
0.1941	0.7519
0.1659	0.7318
2.7569	0.672
-0.0414	1.2545
-0.5961	-0.4505
0.4905	1.1601
-0.04	0.4784
-0.269	-0.1469
0.3627	0.3788
0.2804	0.6372
0.7943	0.2691
-1.184	0.382
0.1758	-0.0527
0.4344	-0.7923
0.7655	1.7444
-0.2433	-0.7448
-1.2032	1.758
0.1053	2.1434
1.3263	-0.4622
0.1807	-0.9309
0.1053	-0.0756
0.225	-1.4827
-0.5047	0.4477
-0.1102	0.0824
0.8137	1.2314
-0.1152	2.7463
-0.9525	0.7468
-0.2231	1.0583
-0.4788	-0.0068
0.6013	1.8428
0.8039	0.6174
0.5628	-0.4751
-0.1788	0.1953
0.0411	0.5484
0.6064	1.381
1.2644	1.381
0.1351	1.2064
0.6335	-1.1934
0.8826	0.7604
1.027	1.1547
0.1907	-0.5714
0.9947	1.5372
0.9753	0.809
-1.8602	0.7033
1.0902	1.7074
1.7455	0.2913
-0.5261	0.7671
1.3691	-0.1125
-0.3666	0.7956
-2.4673	-0.0927
0.5069	0.8823
0.1084	-1.1315
0.161	0.6687
1.3754	-1.1246
0.8719	-0.6914
0.9415	0.7266
0.7219	-0.5099
1.6728	-0.1797
1.1824	1.269
-0.7383	-0.1274
1.1585	0.555
0.5334	0.0085
0.2972	0.9287
-0.1998	-0.108
0.0586	-0.2097
0.218	0.3502
0.639	0.1828
0.3527	-0.7937
0.837	-0.2527
-0.4908	-1.3172
0.3627	-0.5199
-0.3748	1.1125
0.7624	-0.0022
-0.7192	-1.1165
