# Supplementary material for: A sense-antisense RNA interaction promotes breast cancer metastasis via regulation of NQO1 expression
Source: Nat Cancer. 2023 May 11;4(5):682–98. doi: 10.1038/s43018-023-00554-7 (PMC10212767; doi:10.1038/s43018-023-00554-7)
Supplement: Source Data Extended Data Fig. 5 — Statistical source data. [file 43018_2023_554_MOESM15_ESM.xlsx]

## Sheet: EDF 5a
	MDA-LM2 shCTRL	MDA-LM2 NQO1-sh1	MDA-LM2 NQO1-sh2
proliferation rate	0.58487	0.584459	0.626381
	0.373834	0.701322	0.545322
	0.723459	0.639979	0.480175
	0.668349	0.590053	0.664412
	0.656586	0.671867	0.581212
	0.706662	0.810369	0.71128

## Sheet: EDF 5b
	NQO1					Control
0	1	1	1	1	1	1	1	1	1
14	1.52	2.52	3.48	8.45	2.03	0.425	0.443	0.295	0.436
28	16.8	21.5	15.8	51.4	18.1	1.96	2.7	1.95	2.69
AUC	Control	NQO1-OE	nodules	sgControl	NQO1-OE
	30	202		12	64
	38.1	264		15	37
	28.1	218		10	48
	37.8	661		17	64
		222			24

## Sheet: EDF 5c
	MDA-LM2 sgCTRL	MDA-LM2 sgNQO1-AS
proliferation rate	0.439145	0.538553
	0.531122	0.508693
	0.46274	0.518046

## Sheet: EDF 5d
	MDA-LM2 sgCTRL	MDA-LM2 sgNQO1
Tumor growth	0.197795	0.304715
	0.188844	0.201882
	0.108343	0.227412
	0.179612	0.138777
	0.058054	0.191284
	0.16593	0.250208
	0.174327	0.211913
		0.187669
