# Supplementary material for: A sense-antisense RNA interaction promotes breast cancer metastasis via regulation of NQO1 expression
Source: Nat Cancer. 2023 May 11;4(5):682–98. doi: 10.1038/s43018-023-00554-7 (PMC10212767; doi:10.1038/s43018-023-00554-7)
Supplement: Source Data Extended Data Fig. 6 — Statistical source data. [file 43018_2023_554_MOESM16_ESM.xlsx]

## Sheet: EDF 6a
	MDA-Par	MDA-LM2	MDA-LM2 shNQO1	HCC1806-LM2 shCTRL	HCC1806-LM2 shNQO1
Survival (H2O2 treatment)	0.974026	1.03247	0.896104	1.11111	0.84172
	0.974026	1.28571	0.75974	1.11111	0.575914
	1.05195	1.53896	0.837662	0.8	0.797419
	1.02778	1.30556	0.666667	0.977778	0.930323
	1.08333	1.33333	0.694444	1.16432	0.561552
	0.888889	1.44444	0.722222	0.751174	0.544003
				0.995305	0.666843
				1.0892	0.544003

## Sheet: EDF 6b
	MDA-LM2 sgCTRL	MDA-LM2 sgNQO1-AS
Survival (H2O2 treatment)	1.17535	0.466006
	0.853081	0.609393
	0.966825	0.483929
	1.00474	0.501853

## Sheet: EDF 6c
	MDA-LM2 untreated	MDA-LM2 + TBHP	MDA-LM2 + liproxstatin	MDA-LM2 + TBHP + liproxstatin
Relative survival	0.995649	0.759963	1.13405	1.04554
	1.02435	0.605816	1.14064	1.05431
	0.980006	0.651591	1.23631	1.0969

## Sheet: EDF 6d
	sgCTRL
0		0.966433	1.0177	1.01586
0.5	0.652895	0.625885	0.707518	0.617362
1	0.409457	0.464563	0.482365	0.395087
2	0.260321	0.216848	0.29514	0.191892
4	0.176545	0.140781	0.192636	0.114899
	sgNQO1
0	1.01642	1.03916	1.01424	0.930182
0.5	0.367633	0.335868	0.334091	0.353281
1	0.217198	0.1694	0.171926	0.179225
2	0.15507	0.12111	0.0958629	0.0724029
4	0.125959	0.145962	0.0915819	0.0743936
	sgCTRL+Ferr-1
0	0.952259	1.03182	1.0228	0.993116
0.5	0.95592	1.06624	1.04996	1.01587
1	0.902658	0.999691	1.00691	1.05032
2	0.835374	0.929617	0.98359	0.966067
4	0.732769	0.820224	0.832157	0.81379
	sgNQO1+Ferr-1
0	0.998058	1.0217	1.03077	0.949464
0.5	1.05112	1.0448	1.03893	0.948948
1	1.03348	1.04246	0.994414	0.944088
2	0.949751	0.933365	0.916874	0.831481
4	0.823752	0.81123	0.806973	0.710991

## Sheet: EDF 6e
	MDA-LM2 sgCTRL	MDA-LM2 sgNQO1	MDA-LM2 sgCTRL + Fer-1	MDA-LM2 sgNQO1 + Fer-1
Relative survival 25uM CH	0.830977	0.633487	1.00705	1.04258
	0.970576	0.444399	1.15665	1.0019
	0.991537	0.510353	1.13357	0.975544
	0.939213	0.467907	1.11061	0.792388

## Sheet: EDF 6f
line	cond	normalized
gNQO1	DMSO	0.986679
gNQO1	DMSO	1.00269
gNQO1	DMSO	1.01063
gNQO1	Erastin_1uM	1.06295
gNQO1	Erastin_1uM	1.14575
gNQO1	Erastin_1uM	1.08331
gNQO1	Erastin_2uM	0.986388
gNQO1	Erastin_2uM	0.973077
gNQO1	Erastin_2uM	0.970176
gNQO1	Erastin_4uM	0.378593
gNQO1	Erastin_4uM	0.386007
gNQO1	Erastin_4uM	0.320866
gCTRL	DMSO	0.902031
gCTRL	DMSO	1.00555
gCTRL	DMSO	1.09242
gCTRL	Erastin_1uM	1.07061
gCTRL	Erastin_1uM	1.16886
gCTRL	Erastin_1uM	1.09831
gCTRL	Erastin_2uM	1.11288
gCTRL	Erastin_2uM	1.16214
gCTRL	Erastin_2uM	1.15024
gCTRL	Erastin_4uM	0.532373
gCTRL	Erastin_4uM	0.444686
gCTRL	Erastin_4uM	0.435399

## Sheet: EDF 6g
	HCC1806-LM2 sgCTRL	HCC1806-LM2 sgNQO1
Relative survival 100uM TBHP	0.812384	0.490369
	0.811294	0.373398
	0.792645	0.386786
	0.74072	0.381079

## Sheet: EDF 6h
	HCC1806-LM2 sgCTRL	HCC1806-LM2 sgNQO1
Relative survival 4uM RSL3	0.817701	0.689839
	0.914679	0.640602
	0.927506	0.59502
	0.882204	0.465879

## Sheet: EDF 6i
	HCC1806-LM2 sgCTRL	HCC1806-LM2 sgNQO1
Relative survival 25uM CH	0.324145	0.18387
	0.52828	0.149563
	0.603925	0.149228
	0.330821	0.125664

## Sheet: EDF 6j
	MDA-LM2 sgCTRL	MDA-LM2 sgNQO1-AS	MDA-LM2 sgCTRL + Fer-1	MDA-LM2 sgNQO1-AS + Fer-1
Relative survival 1uM RSL3	0.594801	0.367633	0.95592	1.05112
	0.565711	0.335868	1.06624	1.0448
	0.653631	0.334091	1.04996	1.03893
	0.556531	0.353281	1.01587	0.948948

[truncated: 4 more sheets: EDF 6k, EDF 6l, EDF 6m, EDF 6p]
