# Supplementary material for: A sense-antisense RNA interaction promotes breast cancer metastasis via regulation of NQO1 expression
Source: Nat Cancer. 2023 May 11;4(5):682–98. doi: 10.1038/s43018-023-00554-7 (PMC10212767; doi:10.1038/s43018-023-00554-7)
Supplement: Source Data Extended Data Fig. 7 — Statistical source data. [file 43018_2023_554_MOESM17_ESM.xlsx]

## Sheet: Sheet1
	HCC-LM2		MDA-LM2
	sgCTRL	sgNQO1	sgCTRL	sgNQO1
NADPH levels	1.00584	1.2639	1.03578	1.299
	1.0063	1.27037	0.983154	1.13573
	0.987855	1.24034	0.981062	1.05804
Aspartate levels	1.11114	1.22064	1.06955	1.42508
	0.989841	1.08236	0.943361	1.29425
	0.899021	1.09116	0.987091	1.27086
Citrate levels	0.862595	1.40351	1.01241	1.21897
	1.01657	1.17126	1.02052	1.00965
	1.12084	1.37464	0.967064	1.16447
Aconitate levels	1.07263	1.23628	1.05096	1.12804
	1.02995	1.12038	1.01521	1.01098
	0.897418	1.15933	0.933833	1.03259
