# Supplementary material for: A sense-antisense RNA interaction promotes breast cancer metastasis via regulation of NQO1 expression
Source: Nat Cancer. 2023 May 11;4(5):682–98. doi: 10.1038/s43018-023-00554-7 (PMC10212767; doi:10.1038/s43018-023-00554-7)
Supplement: Source Data Extended Data Fig. 8 — Statistical source data. [file 43018_2023_554_MOESM18_ESM.xlsx]

## Sheet: EDF 8a
	HCI-002	HCI-004	HCI-001	HCI-010
NQO1 expression	1	0.53	33.083	7.982
NQO1-AS expression	1	6.714	26.323	43.24

## Sheet: EDF 8b
Time	RFS 10yr survival (kmplot)	NQO1 expression
6.5	0	low
5.16667	0	low
6.83333	1	low
8.16667	0	low
6.33333	1	low
8.66667	0	low
6.25	0	low
5.08333	0	low
8.08333	0	low
9.08333	0	low
6.66667	1	low
8.91667	0	low
2	1	low
0.833333	1	low
8.16667	0	low
1.41667	1	low
2.58333	1	low
1.08333	1	low
9.08333	0	low
8.83333	0	low
1.5	1	low
2.75	1	low
4.5	1	low
2.33333	1	low
7.83333	0	low
1.91667	1	low
3.58333	1	low
7.25	0	low
9.25	0	low
8	0	low
10	0	low
8	0	low
5.16667	0	low
2.91667	1	low
8.91667	0	low
1	1	low
6.33333	1	low
7.08333	0	low
6.41667	0	low
7.08333	0	low
3.58333	1	low
6.91667	1	low
8	0	low
7.08333	0	low
8.58333	0	low
9.08333	0	low
8	0	low
6.33333	0	low
7.25	0	low
4	1	low
5.41667	0	low
8	0	low
7.91667	0	low
8.08333	0	low
4.33333	1	low
6.91667	0	low
8.41667	0	low
9.5	0	low
8	0	low
7.16667	0	low
6.08333	0	low
8.08333	0	low
7.25	0	low
7	0	low
1.16667	1	low
5.41667	0	low
9.16667	0	low
6.75	0	low
7.08333	0	low
3.08333	1	low
8.08333	0	low
5.75	0	low
7	0	low
8.08333	0	low
2.16667	1	low
1.33333	1	low
6.58333	0	low
3.83333	0	low
7.16667	0	low
3.08333	1	low
7	0	low
9.08333	0	low
7.16667	0	low
8.66667	0	low
7.25	0	low
9.75	0	low
8.08333	0	low
5.83333	0	low
7.08333	0	low
9	0	low
7.91667	0	low
7.5	1	low
1.33333	1	low
7.41667	0	low
7	0	low
7	0	low
8.66667	0	low
4.16667	1	low
0.916667	1	low
7.58333	0	low
7.25	0	low
5.66667	0	low
1.66667	0	low
1.83333	0	low
5.16667	0	low
2.5	0	low
5.08333	0	low
3.25	0	low
6.66667	0	low
0.916667	0	low
4.08333	0	low
6.5	0	low
0.166667	1	low
3.41667	0	low
6.16667	0	low
4.75	1	low
4.08333	0	low
3.75	0	low
2.91667	0	low
4.75	0	low
4.5	0	low
3.16667	0	low
5.75	0	low
4.75	0	low
3.41667	0	low
4.83333	0	low
4.75	0	low
5	0	low
5.16667	0	low
5	0	low
4.33333	0	low
4.41667	0	low
4.83333	1	low
3.83333	0	low
3.25	0	low
0.583333	0	low
2.41667	0	low
2.58333	0	low
2.08333	1	low
5.08333	0	low
4.83333	0	low
5.25	0	low
3.58333	0	low
0	0	low
3.58333	1	low
0.583333	1	low
4.16667	1	low
3.16667	1	low
0.0833333	0	low
3.75	0	low
3.75	0	low
3.58333	1	low
0.416667	1	low
0.0833333	1	low
0.0833333	0	low
3.58333	0	low
10	0	low
2.33333	0	low
1	0	low
9.16667	0	low
2	0	low
9.66667	0	low
3.08333	0	low
7.16667	0	low
1.5	0	low
4.66667	0	low
4.25	0	low
0	0	low
4.83333	0	low
0.916667	1	low
1.83333	0	low
5.75	0	low
1.41667	1	low
4.08333	0	low
7.91667	0	low
7.5	0	low
3.33333	1	low
0.916667	0	low
5.08333	0	low
2.83333	1	low
0.5	0	low
1.83333	1	low
4.25	0	low
3.25	0	low
2.5	0	low
2.08333	0	low
0.916667	0	low
1.58333	0	low
1.83333	0	low
3.58333	0	low
1.83333	1	low
1.91667	0	low
1.25	0	low
2.5	0	low
5.83333	0	low
1.08333	0	low
0.583333	0	low
4	0	low
3.75	0	low
5.33333	0	low
2.25	0	low
3.33333	0	low
3.58333	0	low
0	1	low
3.25	1	low
2	0	low
2.25	0	low
2.5	0	low
8.36	0	low
8.23	0	low
8.07	0	low
8.3	0	low
8.12	0	low
8.07	0	low
6.38	0	low
8.13	0	low
4.08	1	low
8.11	0	low
3.47	1	low
0.56	1	low
5.53	1	low
7.71	0	low
4.44	1	low
1.39	1	low
6.32	0	low
7.86	0	low
2.92	1	low
1.09	1	low
7.61	0	low
7.55	0	low
1.19	1	low
8.03	0	low
7.38	0	low
7.29	0	low
8.03	0	low
8.03	0	low
6.65	1	low
7.73	0	low
8.2	0	low
7.59	0	low
7.81	0	low
8.48	0	low
7.95	0	low
8.34	0	low
7.28	0	low
7.96	0	low
6.86	0	low
8.46	0	low
7.84	0	low
6.13	0	low
7.21	0	low
8.13	0	low
7.65	0	low
7.07	0	low
3.99	1	low
7.55	0	low
7.75	0	low
1.55	1	low
8.4	0	low
7.54	0	low
7.28	0	low
7.73	0	low
1.85	1	low
8.3	0	low
7.07	0	low
8.15	0	low
8.24	0	low
6.02	0	low
5	1	low
5.81	0	low
5.86	0	low
5.75	0	low
5.71	0	low
5.63	0	low
5.68	0	low
7.99	0	low
5.56	0	low
5.69	0	low
8.27	0	low
1.04	1	low
8.33	0	low
6.03	0	low
5.82	0	low
5.86	0	low
7.92	0	low
6.52	0	low
7.42	0	low
6.46	0	low
8.43	0	low
6.24	1	low
3.89	1	low
4.27	1	low
7.59	0	low
7.51	0	low
7.67	0	low
8.3	0	low
7.89	0	low
7.44	0	low
5.95	0	low
2.78	1	low
6.26	0	low
8.32	0	low
3.86	1	low
7.89	0	low
8.13	0	low
5.95	0	low
6.05	0	low
6.76	0	low
8.32	0	low
6.55	0	low
7.94	0	low
6.55	0	low
7.05	0	low
1.12	1	low
6.44	1	low
5.69	0	low
7.67	0	low
3.92	1	low
7.78	0	low
7.36	0	low
7.73	0	low
1.12	1	low
1.46	1	low
8.47	0	low
7.99	0	low
7.63	0	low
7.84	0	low
7.67	0	low
1.26	1	low
6.61	0	low
7.19	0	low
6.44	0	low
8.36	0	low
8.49	0	low
5.94	0	low
1.34	1	low
0.67	1	low
2.79	1	low
1.38	1	low
5.62	0	low
10	0	low
10	0	low
7.36066	0	low
1.01913	1	low
7.99727	0	low
8.10929	0	low
0.84153	1	low
1.87432	1	low
5.09016	0	low
10	0	low
9.70492	0	low
7.21312	0	low
5.72951	1	low
2.41257	1	low
6.93169	0	low
10	0	low
5.93989	0	low
0.598361	1	low
8.01913	0	low
1.96995	1	low
10	0	low
5.35792	0	low
7.19399	0	low
9.95355	0	low
6.14208	0	low
5.69672	0	low
8.86885	0	low
3.46995	1	low
8.60656	0	low
9.58743	0	low
6.36066	0	low
10	0	low
10	0	low
7.32787	0	low
6.73771	0	low
0.765027	1	low
10	0	low
5	0	low
7.31967	0	low
8.56558	0	low
7.38525	0	low
5.21858	0	low
7.1776	0	low
7.48907	0	low
10	0	low
9.28688	0	low
5.12295	0	low
6.64481	0	low
6.06011	0	low
5.74863	0	low
0.363388	1	low
7.60109	0	low
7.59563	0	low
6.90984	0	low
8.51366	0	low
7.74	1	low
2.2875	1	low
7.79417	0	low
5.11	0	low
6.25167	0	low
6.92917	0	low
7.18917	0	low
7.03833	0	low
4.0325	0	low
7.9175	1	low
3.99417	0	low
5.9675	0	low
2.8575	0	low
4.81917	0	low
5.35583	0	low
5.8575	0	low
4.5725	0	low
4.53167	0	low
4.55083	0	low
10	0	low
10	0	low
3.7725	1	low
5.19167	0	low
9.8025	0	low
9.78333	0	low
9.57833	0	low
10	0	low
3.5425	1	low
4.345	1	low
6.04083	1	low
5.46333	0	low
9.4325	0	low
4.15333	0	low
8.09	0	low
8	0	low
8.1125	0	low
1.43583	1	low
6.00583	1	low
10	0	low
10	0	low
1.9425	1	low
10	0	low
10	0	low
1.255	1	low
0.7725	1	low
4.98667	1	low
10	0	low
10	0	low
10	0	low
0.331667	1	low
10	0	low
3.915	1	low
10	0	low
10	0	low
10	0	low
4.56417	1	low
10	0	low
0.865833	1	low
10	0	low
0.959167	1	low
2.625	0	low
10	0	low
10	0	low
10	0	low
1.44667	1	low
1.1175	1	low
10	0	low
10	0	low
3.32917	0	low
10	0	low
10	0	low
1.15333	1	low
8.55083	1	low
3.025	0	low
10	0	low
4.40833	1	low
7.69583	0	low
9.03	0	low
1.49583	1	low
9.6575	1	low
2.34	1	low
4.9675	1	low
10	0	low
10	0	low
9.07083	0	low
10	0	low
4.87667	1	low
2.2	1	low
5.7675	0	low
1.45167	1	low
10	0	low
3.44917	1	low
10	0	low
9.12583	1	low
4.7675	0	low
6.94833	1	low
4.2575	0	low
9.71	0	low
10	0	low
10	0	low
9.02167	0	low
8.47417	1	low
1.77833	1	low
10	0	low
4.63833	1	low
10	0	low
10	0	low
10	0	low
10	0	low
3.12583	1	low
2.72917	1	low
10	0	low
10	0	low
5.70667	1	low
8.73417	0	low
7.32083	0	low
2	1	low
4.35917	0	low
5.26	0	low
7.25167	0	low
0.736667	1	low
3.53417	0	low
10	0	low
10	0	low
10	0	low
4.01333	1	low
1.07917	1	low
6.98333	0	low
10	0	low
7.92333	1	low
6.6875	1	low
10	0	low
4.16417	1	low
10	0	low
0.759167	1	low
10	0	low
10	0	low
10	0	low
10	0	low
10	0	low
2.44417	1	low
10	0	low
4.66583	1	low
2.41083	1	low
10	0	low
10	0	low
10	0	low
2.20583	1	low
10	0	low
10	0	low
6.01667	1	low
10	0	low
6.43583	1	low
10	0	low
10	0	low
10	0	low
10	0	low
10	0	low
0.3425	1	low
10	0	low
4.7725	1	low
2.37	1	low
10	0	low
10	0	low
10	0	low
10	0	low
0.635833	1	low
10	0	low
1.97833	1	low
10	0	low
10	0	low
9.07667	1	low
10	0	low
2.64667	1	low
5.0875	1	low
10	0	low
10	0	low
10	0	low
10	0	low
2.175	1	low
4.37833	1	low
10	0	low
10	0	low
10	0	low
10	0	low
10	0	low
7.32583	1	low
9.5675	0	low
7.01667	0	low
6.72333	1	low
7.8875	0	low
10	0	low
10	0	low
10	0	low
1.10667	1	low
6.09583	0	low
7.4575	0	low
3.685	1	low
10	0	low
10	0	low
9.89041	0	low
5.72603	1	low
10	0	low
10	0	low
10	0	low
10	0	low
10	0	low
8.5589	0	low
6.62192	1	low
9.12055	0	low
10	0	low
7.23014	0	low
10	0	low
9.00548	0	low
9.46849	0	low
8.20274	0	low
4.42466	1	low
9.63836	0	low
6.86849	0	low
2.07671	1	low
7.84931	0	low
8.32877	0	low
1.28219	1	low
7.6137	1	low
8.85479	0	low
8.9589	0	low
7.23014	0	low
8.29863	0	low
5.43014	0	low
8.40548	0	low
8.29589	0	low
7.63014	0	low
7.12055	0	low
3.07945	1	low
7.92329	0	low
7.29863	0	low
6.08493	0	low
7.07945	0	low
2.4137	1	low
7.50137	0	low
6.3589	0	low
8.33699	0	low
5	1	low
6.13699	0	low
7.66667	1	low
5.91667	0	low
4.83333	1	low
7.75	0	low
7.08333	0	low
8.16667	0	low
6.58333	0	low
7.41667	0	low
7	0	low
7.33333	0	low
6.66667	0	low
5.75	0	low
7.75	0	low
7.33333	0	low
6.58333	0	low
1.25	1	low
6.5	0	low
5.75	0	low
1.58333	0	low
6.08333	0	low
7.08333	0	low
5.91667	0	low
3.08333	1	low
7.91667	0	low
5.75	0	low
6.58333	0	low
6.16667	0	low
10	0	low
10	0	low
5.5	0	low
8.16667	0	low
3.33333	1	low
10	0	low
9.91667	0	low
3.66667	1	low
9.41667	0	low
9.75	0	low
9.58333	0	low
7.75	0	low
8.83333	0	low
7.16667	0	low
4.25	0	low
10	0	low
10	0	low
10	0	low
9.5	0	low
9.41667	0	low
10	0	low
9.58333	0	low
5.83333	0	low
0.666667	1	low
10	0	low
10	0	low
10	0	low
10	0	low
10	0	low
10	0	low
2.5	1	low
10	0	low
4.08333	0	low
7.5	0	low
10	0	low
10	0	low
10	0	low
1.41667	1	low
1.91667	1	low
10	0	low
10	0	low
10	0	low
10	0	low
1.25	1	low
10	0	low
10	0	low
9.66667	1	low
0.0833333	0	low
1.41667	0	low
3.91667	0	low
10	0	low
10	0	low
10	0	low
8.66667	1	low
10	0	low
5.41667	0	low
7.75	0	low
10	0	low
10	0	low
10	0	low
10	0	low
10	0	low
10	0	low
2.5	0	low
3.75	0	low
10	0	low
10	0	low
2.75	0	low
8.58333	0	low
10	0	low
8.41667	0	low
10	0	low
1.83333	1	low
10	0	low
10	0	low
10	0	low
6.41667	0	low
6.83333	0	low
7.25	0	low
3.41667	0	low
10	0	low
6.25	0	low
9.16667	1	low
10	0	low
3.08333	1	low
10	0	low
10	0	low
1.5	1	low
9.75	0	low
7.83333	0	low
8.08333	0	low
10	0	low
6	0	low
6	0	low
9.33333	0	low
7.58333	0	low
0.666667	1	low
5	0	low
0.0833333	0	low
5.91667	1	low
5.41667	0	low
5.08333	0	low
5.41667	0	low
3.75	0	low
4.5	0	low
6.33333	0	low
6.5	1	low
3.5	1	low
0.833333	1	low
5.16667	0	low
0.25	1	low
5.71667	0	low
5.275	0	low
5.10833	0	low
5.575	0	low
5.25833	0	low
5.05	1	low
5.29167	0	low
5.35	0	low
5.15	0	low
5	0	low
3.71667	1	low
5.65833	0	low
6.9	0	low
5.49167	0	low
6.58333	0	low
5.13333	0	low
7.01667	0	low
9.15833	0	low
5.40833	1	low
5.6	0	low
1.90833	1	low
10	0	low
10	0	low
0.633333	1	low
9.96667	0	low
5.175	0	low
5.15833	0	low
8.24167	0	low
6.43333	0	low
5.35	0	low
9.70833	0	low
9.175	0	low
9.15	0	low
7.9	0	low
7.6	0	low
6.95	0	low
7.13333	0	low
9.46667	0	low
2.45	1	low
8.525	0	low
7.74167	0	low
8.675	0	low
8.20833	0	low
10	0	low
10	0	low
9.1	0	low
10	0	low
10	0	low
6.51667	0	low
8.675	1	low
6.35	0	low
10	0	low
10	0	low
5.18333	0	low
9	0	low
10	0	low
8.15	0	low
5.94167	0	low
3.95	1	low
10	0	low
9.68333	0	low
5.76667	1	low
10	0	low
10	0	low
3.18333	1	low
2.575	1	low
5.15833	0	low
10	0	low
10	0	low
10	0	low
10	0	low
9.4	0	low
8.05833	0	low
8.60833	0	low
8.34167	0	low
9.69167	0	low
8.39167	0	low
8.66667	0	low
10	0	low
6.875	0	low
5.06667	0	low
7.46667	0	low
7.78333	0	low
1.25	1	low
5.21667	0	low
6.95833	0	low
6.99167	0	low
6.875	0	low
7.51667	0	low
6.61667	0	low
5.15833	0	low
7.01667	0	low
7.55	0	low
6.30833	0	low
7.35	0	low
7.375	0	low
7.025	0	low
6.96667	0	low
2.46667	1	low
10	0	low
1.08333	1	low
1.66667	1	low
5.75	1	low
3.16667	1	low
2.41667	1	low
1.16667	1	low
1.58333	1	low
2.41667	1	low
0.583333	1	low
1.33333	1	low
1.66667	1	low
1.66667	1	low
1.33333	1	low
1.08333	1	low
3.83333	1	low
0.583333	1	low
2.08333	1	low
0.416667	1	low
0.916667	1	low
1.25	1	low
2	1	low
1.25	1	low
2.41667	1	low
1.91667	1	low
1.66667	1	low
3	1	low
9.58333	1	low
0.333333	1	low
0.666667	1	low
5	1	low
0	1	low
1.25	1	low
2.25	1	low
1.5	1	low
1.16667	1	low
1.08333	1	low
1.58333	1	low
1.33333	1	low
0.0833333	1	low
0	1	low
3.16667	1	low
1.5	1	low
1.91667	1	low
4.16667	1	low
0.666667	1	low
3.25	1	low
0.833333	1	low
0.25	1	low
5	1	low
1.41667	1	low
0.5	1	low
1.08333	1	low
2.08333	1	low
1.25	1	low
2.5	1	low
0	1	low
5.33333	1	low
1.75	1	low
1.5	1	low
1.33333	1	low
3.25	1	low
1.25	1	low
1.83333	1	low
2.41667	1	low
0.916667	1	low
4.83333	1	low
7.08333	1	low
0.75	1	low
0.5	1	low
2.33333	1	low
0.5	1	low
1.58333	1	low
1.25	1	low
1.58333	1	low
0.583333	1	low
9.58333	1	low
0.333333	1	low
1.41667	1	low
0.583333	1	low
0.5	1	low
2.75	1	low
1.83333	1	low
1.16667	1	low
1	1	low
3.16667	1	low
0.916667	1	low
1	1	low
0.916667	1	low
0.666667	1	low
2	1	low
7.83333	1	low
0.333333	1	low
3.16667	1	low
0.916667	1	low
4.08333	1	low
8.08333	1	low
4.16667	1	low
4.41667	1	low
1.91667	1	low
2.08333	1	low
1.83333	1	low
3	1	low
1.33333	1	low
1.91667	1	low
1.16667	1	low
1.41667	1	low
4.58333	1	low
1.91667	1	low
3.33333	1	low
3.66667	1	low
1.75	1	low
0.416667	1	low
3.5	1	low
1.5	1	low
1.16667	1	low
2.5	1	low
2.08333	1	low
3.91667	1	low
6.08333	1	low
2.33333	1	low
1.5	1	low
0.75	1	low
0.583333	1	low
8.91667	1	low
7	0	low
10	0	low
5.5	0	low
4.33333	0	low
4.75	1	low
4.75	0	low
5.5	0	low
6	0	low
6.58333	0	low
4.25	1	low
8.91667	0	low
6.58333	0	low
5.91667	1	low
8.41667	0	low
7.25	0	low
7.33333	0	low
9.83333	0	low
0.75	1	low
8.83333	0	low
6.25	0	low
10	0	low
8.33333	0	low
7.66667	0	low
7.33333	0	low
4.83333	0	low
4.66667	0	low
8.75	0	low
5.16667	1	low
6.66667	0	low
5.08333	1	low
6	1	low
8.16667	0	low
9.41667	0	low
5.16667	1	low
10	0	low
7.33333	0	low
4.16667	0	low
9.91667	0	low
7.16667	0	low
8.25	0	low
4.83333	1	low
10	0	low
6.33333	0	low
10	0	low
9.75	0	low
7.25	0	low
9.91667	0	low
4.5	0	low
9.08333	0	low
1.16667	1	low
8.25	0	low
2.66667	1	low
7.16667	0	low
10	0	low
6.41667	0	low
10	0	low
4.5	0	low
8.58333	0	low
7.08333	0	low
8.75	0	low
8.33333	0	low
8.91667	0	low
8.75	0	low
8.75	0	low
10	0	low
7.91667	0	low
10	0	low
2.5	1	low
10	0	low
2.08333	1	low
8.16667	0	low
7	0	low
8.91667	0	low
9	0	low
10	0	low
10	0	low
7	0	low
8.33333	0	low
2.5	1	low
0.583333	1	low
10	0	low
8.16667	0	low
8.08333	0	low
8.25	0	low
7.33333	0	low
10	0	low
7.83333	0	low
9	0	low
9	0	low
9.66667	0	low
7.25	0	low
10	0	low
8	0	low
8.5	0	low
10	0	low
9.08333	0	low
8.41667	0	low
2.33333	1	low
8.16667	0	low
1.41667	1	low
8.41667	0	low
7.16667	0	low
1.25	1	low
7.91667	0	low
10	0	low
6.66667	1	low
8.08333	0	low
9.08333	0	low
7	0	low
8.08333	0	low
10	0	low
0.916667	1	low
10	0	low
1.66667	1	low
9.41667	0	low
1.91667	1	low
8.66667	0	low
2	1	low
0.666667	1	low
7.75	0	low
3.08333	1	low
8	0	low
9.16667	0	low
9.5	0	low
9.08333	0	low
0.916667	1	low
9	0	low
1.16667	1	low
10	0	low
0.75	1	low
9.33333	0	low
2.16667	1	low
1.33333	1	low
7.25	0	low
0.5	1	low
2.33333	1	low
8.66667	0	low
1.08333	1	low
1.58333	1	low
2.08333	1	low
2.66667	1	low
9.25	0	low
10	0	low
4.25	1	low
9.5	0	low
5	0	low
1	1	low
7.5	0	low
1.25	1	low
2.66667	1	low
9.66667	0	low
1.58333	1	low
3.08333	1	low
2.08333	1	low
1.91667	1	low
9.16667	0	low
3.16667	1	low
10	0	low
10	0	low
10	0	low
7.25	0	low
7.66667	0	low
6.25	1	low
10	0	low
4.58333	1	low
6.41667	1	low
8	0	low
0.916667	1	low
9.5	0	low
8.66667	0	low
8.16667	0	low
0.166667	1	low
9.41667	0	low
3.66667	1	low
0.416667	1	low
3.08333	1	low
10	0	low
1.33333	1	low
1.58333	1	low
4.66667	1	low
5.91667	1	low
4.91667	1	low
5.83333	1	low
8.41667	0	low
5	1	low
10	0	low
10	0	low
10	0	low
9	0	low
9	0	low
1.66667	1	low
9.08333	0	low
2.5	1	low
7.91667	0	low
8.91667	0	low
3	1	low
3.25	1	low
3.66667	1	low
1.5	1	low
7.16667	0	low
10	0	low
7.33333	0	low
1.16667	1	low
1.25	1	low
1.58333	1	low
5	1	low
4	1	low
0.5	1	low
0.75	1	low
10	0	low
9.33333	0	low
10	0	low
7.16667	0	low
9	0	low
7.25	0	low
2.41667	1	low
1.5	1	low
1.5	1	low
2.66667	1	low
2.75	1	low
4.91667	0	low
6.83333	0	low
4.91667	0	low
5.33333	1	low
6.91667	0	low
6.75	0	low
8.75	0	low
3.3155	1	low
4.53392	0	low
5.48942	0	low
2.11633	0	low
5.02667	0	low
2.32442	0	low
2.08217	0	low
2.18208	0	low
4.65708	0	low
4.616	0	low
2.09717	0	low
2.13275	0	low
2.08217	0	low
2.28883	0	low
4.09583	0	low
4.063	0	low
2.11908	0	low
2.1465	0	low
3.97533	0	low
2.27517	1	low
1.577	1	low
3.69883	0	low
2.08217	0	low
2.17933	0	low
2.15742	0	low
2.10817	0	low
2.08625	0	low
3.58383	0	low
2.08217	0	low
2.11358	0	low
3.42233	0	low
1.84932	0	low
2.31507	0	low
5.08493	0	low
3.84658	0	low
2.70137	0	low
0.884931	1	low
1.03014	1	low
4.73151	0	low
3.17534	0	low
2.12055	0	low
0.79726	1	low
3.69589	0	low
3.66027	0	low
2.11233	0	low
3.15069	0	low
3.44931	0	low
1.27123	1	low
2.04931	0	low
1.58904	1	low
3.76986	0	low
2.12877	0	low
4.8548	0	low
3.72055	0	low
1.9863	0	low
1.94521	0	low
2.58082	0	low
0.684932	1	low
4.35342	0	low
1.89863	0	low
2.85206	0	low
1.04658	1	low
2.50411	0	low
5.79178	0	low
3.87397	1	low
2.76164	0	low
2.00548	1	low
4.59726	0	low
2.61918	0	low
4.30685	0	low
1.6411	0	low
3.84658	0	low
0.610959	1	low
3.85753	0	low
3.13699	1	low
5.03836	0	low
0.860274	1	low
5.02466	1	low
5.92329	0	low
1.08493	0	low
0.942466	1	low
3.80822	0	low
1.03836	1	low
2.93699	1	low
2.35616	0	low
4.51233	0	low
1.75343	0	low
4.58356	0	low
5.07397	0	low
2.63288	0	low
0.682192	1	low
0.438356	1	low
2.8137	0	low
2.51781	0	low
1.52877	1	low
3.58904	0	low
1.23014	0	low
2.2548	0	low
3.66027	0	low
3.30685	0	low
3.08219	0	low
2.67671	0	low
0.172603	1	low
1.75616	0	low
1.6137	1	low
5.63014	0	low
0.378082	0	low
2.64657	0	low
4.87945	0	low
4.78904	0	low
5.53151	0	low
5.50959	0	low
1.73973	0	low
3.58356	0	low
5.71507	0	low
3.09589	0	low
1.69863	0	low
3.57534	0	low
7.69167	1	low
10	0	low
10	0	low
10	0	low
9.45833	1	low
9.7	0	low
10	0	low
9.96667	0	low
8.51667	0	low
10	0	low
10	0	low
10	0	low
9.40833	0	low
8.45833	0	low
9.76667	0	low
10	0	low
8.20833	0	low
9.45	0	low
3.15	1	low
9.4	0	low
10	0	low
10	0	low
8.73333	0	low
9.48333	0	low
10	0	low
10	0	low
1.30833	1	low
9.99167	0	low
10	0	low
5.425	1	low
10	0	low
8.59167	0	low
9.76667	0	low
5.68333	1	low
7.13333	0	low
4.775	1	low
9.78333	0	low
3.5	1	low
9.85	0	low
9.925	0	low
5.86667	0	low
9.51667	0	low
9.4	0	low
8.53333	1	low
10	0	low
9.45	0	low
9.425	1	low
10	0	low
10	0	low
10	0	low
8.81667	0	low
8.925	0	low
9.31667	0	low
10	0	low
10	0	low
10	0	low
8.45833	0	low
9.81667	0	low
9.34167	0	low
8.14167	0	low
8.15	0	low
9.89167	0	low
9.675	0	low
9.39167	0	low
9.35833	0	low
9.20833	0	low
9.1	0	low
9.25833	1	low
2.55	1	low
7.13333	0	low
9.56667	0	low
9.19167	1	low
8.10833	0	low
7.85	0	low
8.10833	1	low
8.00833	0	low
7.14167	1	low
8.79167	0	low
8.44167	0	low
1.48333	1	low
8.45	0	low
3.5	1	low
10	0	low
10	0	low
10	0	low
5.225	1	low
10	0	low
10	0	low
8.08333	1	low
10	0	low
10	0	low
10	0	low
7.46667	1	low
10	0	low
10	0	low
10	0	low
10	0	low
9.48333	0	low
10	0	low
9.325	0	low
9.075	0	low
8.78333	0	low
7.24167	1	low
8.18333	0	low
7.825	0	low
3.525	1	low
6.29167	0	low
4.61667	0	low
4.6	1	low
6.075	0	low
5.40833	0	low
4.56667	0	low
5.475	0	low
1.74167	1	low
2.025	1	low
8.40833	1	low
4.2	0	low
5.3	0	low
2.8	0	low
10	0	low
6.98333	1	low
3.925	0	low
2.35	0	low
2.11667	0	low
1.45	1	low
10	0	low
1.21667	1	low
8.34167	0	low
3.41667	1	low
10	0	low
10	0	low
10	0	low
10	0	low
10	0	low
10	0	low
10	0	low
3.70833	1	low
10	0	low
10	0	low
10	0	low
10	0	low
10	0	low
10	0	low
10	0	low
3.825	1	low
10	0	low
10	0	low
10	0	low
10	0	low
10	0	low
10	0	low
10	0	low
10	0	low
10	0	low
10	0	low
9.89167	0	low
10	0	low
10	0	low
1.095	1	low
4.74167	0	low
3.4825	0	low
1.35833	1	low
4.9825	0	low
4.84583	1	low
1.21	1	low
9.27583	0	low
4.4625	0	low
7.47417	0	low
3.37	1	low
4.07917	0	low
5.24	1	low
7.95333	1	low
2.72167	0	low
0.928333	0	low
3.41167	0	low
1.62333	0	low
4.27667	0	low
2.63917	0	low
1.02417	1	low
4.55333	0	low
0.7775	0	low
0.856667	1	low
2.99833	1	low
2	1	low
3.16667	0	low
5	0	low
0.75	1	low
5.16667	0	low
5.33333	0	low
5.58333	0	low
2.25	1	low
5.16667	0	low
4.33333	0	low
0.0833333	1	low
4.41667	0	low
4.5	0	low
4.25	0	low
4	0	low
4.33333	0	low
4.16667	0	low
3.33333	0	low
4.08333	0	low
4.41667	0	low
4.16667	0	low
2.91667	1	low
4.16667	0	low
3	0	low
3	0	low
3.25	0	low
5.41667	0	low
6.66667	0	low
6.5	0	low
6.5	0	low
4.25	0	low
0.5	1	low
6.08333	0	low
6.83333	0	low
6.25	0	low
6.58333	0	low
4.33333	0	low
6.75	0	low
4.91667	0	low
6.91667	0	low
7.08333	0	low
1.5	1	low
5.83333	0	low
6.91667	0	low
6.16667	0	low
7.16667	0	low
6.66667	0	low
6.5	0	low
6.08333	0	low
4.66667	0	low
5.83333	0	low
6.91667	0	low
6.25	0	low
6.41667	0	low
6.08333	0	low
4.91667	0	low
6.41667	0	low
6.75	0	low
6.75	0	low
4.75	0	low
4	0	low
4.83333	0	low
1.75	1	low
6.83333	0	low
5.91667	0	low
4.58333	0	low
0.166667	1	low
6.33333	0	low
7.33333	0	low
3.91667	0	low
6.91667	0	low
4.5	0	low
6.58333	0	low
1.25	1	low
1.5	1	low
6.33333	0	low
6.75	0	low
6.91667	0	low
4.5	0	low
6.58333	0	low
6.16667	0	low
6.16667	0	low
6.75	0	low
6.75	0	low
6.33333	0	low
5.41667	0	low
6.91667	0	low
4	0	low
4.25	0	low
4.66667	0	low
4.91667	0	low
5.75	0	low
5.91667	0	low
4.41667	0	low
4.41667	0	low
4.41667	0	low
4.5	0	low
5.91667	0	low
4	0	low
5.91667	0	low
5.91667	0	low
6.16667	0	low
3	0	low
1.5	1	low
6.08333	0	low
4.58333	0	low
7.24657	0	low
1.83562	1	low
9.14521	0	low
6.85753	0	low
6.46849	0	low
7.08493	0	low
7.56986	0	low
4.41096	0	low
5.23288	0	low
5.62192	0	low
10	0	low
8.03836	0	low
5.40548	0	low
6.07123	0	low
5.49589	0	low
3.76712	0	low
4.56438	0	low
3.96712	0	low
4.04931	0	low
3.47397	1	low
3.9589	1	low
3.06575	1	low
3.11233	1	low
0.936986	1	low
5.81096	0	low
1.23836	1	low
0.772603	1	low
3.8274	1	low
3.36438	1	low
5.82192	0	low
10	0	low
7.24657	0	low
7.31781	0	low
7.31781	0	low
6.98356	0	low
6.52055	0	low
7.24932	0	low
5.06849	0	low
7.27671	0	low
6.39726	0	low
6.50411	0	low
8.31233	0	low
8.31233	0	low
8.74247	0	low
6.44932	0	low
7.85753	0	low
3.22466	1	low
6.53973	1	low
1.38356	1	low
5.39452	1	low
2.5726	1	low
1.30137	1	low
5.80822	1	low
6.36438	1	low
0.665753	1	low
1.83562	1	low
6.7726	1	low
7.18904	0	low
1.57534	1	low
6.2137	0	low
3.9589	0	low
5.1863	0	low
1.18356	1	low
1.29863	1	low
4.42192	0	low
3.58356	0	low
6.27671	0	low
4.17534	0	low
3.68493	0	low
4.12329	0	low
3.24384	1	low
3.90137	0	low
2.3	0	low
3.3589	0	low
4.59452	1	low
1.875	1	low
1.6975	1	low
7.4	0	low
7.2	0	low
6.3	0	low
7	0	low
7.3	0	low
6.8	0	low
7.1	0	low
6.5	0	low
5.4	0	low
6.9	0	low
6.4	0	low
7	0	low
8	0	low
1.6	1	low
6.1	0	low
7.2	0	low
0	1	low
7.1	0	low
6.9	0	low
0.8	1	low
5.7	1	low
4.1	1	low
6.5	0	low
6.9	0	low
2.6	1	low
6.7	0	low
6	0	low
6	0	low
3	1	low
6.7	0	low
5.8	0	low
6	0	low
6.3	0	low
5.1	0	low
6.4	0	low
5.9	0	low
6.4	0	low
6.5	0	low
6	0	low
6.9	0	low
1.6	1	low
6.8	0	low
6.8	0	low
5.3	0	low
5.7	0	low
6.6	0	low
5.2	0	low
4.9	0	low
5.1	0	low
6.1	0	low
5	0	low
6.1	0	low
6.5	0	low
6.8	0	low
6.4	0	low
0.9	0	low
6.4	0	low
6.5	0	low
2.1	1	low
10	0	low
10	0	low
2.3	0	low
10	0	low
10	0	low
2.4	1	low
3.5	1	low
10	0	low
10	0	low
10	0	low
10	0	low
4.8	1	low
3.8	1	low
10	0	low
10	0	low
0.9	1	low
10	0	low
8.1	0	low
10	0	low
3.6	1	low
5.9	1	low
9.8	0	low
10	0	low
10	0	low
2.7	1	low
10	0	low
10	0	low
10	0	low
10	0	low
1.7	1	low
0	1	low
3.2	1	low
10	0	low
10	0	low
3.9	1	low
6.8	1	low
10	0	low
10	0	low
10	0	low
10	0	low
0	1	low
10	0	low
10	0	low
10	0	low
1.7	1	low
10	0	low
0	1	low
10	0	low
9.9	0	low
2	1	low
10	0	low
5.1	1	low
0.9	1	low
8.8	1	low
10	0	low
2.9	1	low
10	0	low
9.4	0	low
10	0	low
10	0	low
10	0	low
7.4	0	low
10	0	low
4.8	1	low
1.3	1	low
7.1	0	low
10	0	low
10	0	low
10	0	low
10	0	low
10	0	low
10	0	low
10	0	low
7.3	1	low
2.4	1	low
0	1	low
10	0	low
10	0	low
10	0	low
9.8	0	low
1.2	1	low
9.4	0	low
10	0	low
10	0	low
6.1	1	low
1.5	1	low
10	0	low
10	0	low
1.1	1	low
10	0	low
10	0	low
10	0	low
10	0	low
6	0	low
10	0	low
1	1	low
10	0	low
1.6	1	low
10	0	low
3.1	1	low
5.7	1	low
10	0	low
3.2	1	low
10	0	low
10	0	low
2.6	1	low
10	0	low
10	0	low
10	0	low
10	0	low
9.9	0	low
9.2	0	low
10	0	low
10	0	low
1.8	1	low
9.2	0	low
4.7	1	low
7.5	0	low
9.4	0	low
10	0	low
10	0	low
3.9	1	low
8.9	0	low
1.3	1	low
9	0	low
9.1	0	low
8.7	0	low
10	0	low
10	0	low
2.7	1	low
1.7	1	low
10	0	low
3.4	1	low
4.2	1	low
10	0	low
10	0	low
9.4	0	low
10	0	low
9.4	0	low
9.2	0	low
9.2	0	low
2.9	1	low
9.8	0	low
8.3	0	low
9.8	0	low
8.9	0	low
9.5	0	low
9.5	0	low
9.6	0	low
8.3	0	low
9.4	0	low
9.4	0	low
9.3	0	low
5.7	1	low
0.9	1	low
9	0	low
0.4	0	low
9.1	0	low
8.9	0	low
8.9	0	low
8.2	0	low
7.7	0	low
8.1	0	low
9	0	low
7.8	0	low
8.4	0	low
8.3	0	low
8.5	0	low
8.1	0	low
8.1	0	low
8	0	low
8	0	low
0	1	low
8.1	0	low
5.8	1	low
1.5	0	low
6.7	1	low
6.7	0	low
5.8	0	low
5	0	low
5.3	0	low
4.9	0	low
4.7	0	low
4.1	0	low
8.1	0	low
0.93	1	low
1.22	1	low
8.64	0	low
8.4	0	low
7.21	0	low
7.01	1	low
2.12	0	low
8.32	0	low
8.82	0	low
9.03	0	low
8.98	0	low
9.45	0	low
6.07	0	low
8.84	0	low
8.03	0	low
0.51	1	low
7.44	0	low
3.34	1	low
0	1	low
7.84	0	low
3.38	1	low
8.39	0	low
0	1	low
1.4	0	low
7.16	0	low
6.71	0	low
3.37	1	low
6.2	0	low
6.21	0	low
1.47	1	low
6.83	0	low
2.63	1	low
6.22	0	low
0.56	0	low
10	0	low
6.17	0	low
0.08	1	low
7.46	1	low
5.95	0	low
1.69	1	low
5.74	0	low
1.08	1	low
5.43	0	low
[truncated: 1,555 more rows]

## Sheet: EDF 8d
Intensity	0	1	2	3
NB	13	0	0	0
DCIS	2	10	1	1
IDC	0	0	9	5
ILC	1	3	2	1
LNM	0	0	3	4
